# Supplementary material for: Detection of novel Plasmodium falciparum haplotypes under treatment pressure in paediatric severe malaria
Source: Microb Genom. 2025 May 9;11(5):001386. doi: 10.1099/mgen.0.001386 (PMC12064853; doi:10.1099/mgen.0.001386)
Supplement: Uncited Supplementary Material 2. [file mgen-11-01386-s002.xlsx]

## Sheet: Supplementary Table 1
Sample ID	Timepoint	Timepoint_PatientID	Year	Treatment	Age (months)	Sex	Clinical classification	Parasitaemia (p/µL)	Rebound in Parasitaemia	Parasite clearance Half life	ENA ID	% callable	reads	reads mapped	reads mapped and paired	reads properly paired	pc reads mapped	pc genome covered at 1x	pc genome covered at 5x	mean coverage	Fws	THE REAL McCOIL	RoH	MOI from RoH	Clonality WGS-based	MOI AmpSeq pellet	MOI AmpSeq plasma	MOI consensus (WGS and AmpSeq)	crt_76[K]	dhfr_51[N]	dhfr_59[C]	dhfr_108[S]	dhps_437[G]	dhps_540[K]	dhps_613[A]	kelch13_349-726_ns_changes	mdr1_N86Y	mdr1_Y184F
002	H00	002-H00	2014	Quinine	30	F	CM	1040000	No	24	ERR924891	89.17	23711498	23222982	23010136	21493921	98.04	0.9923	0.9795	98.04	1	1	1	1	Mono			1	T	I	R	N	G	K	A		N	Y
002	H08	002-H08						720000			ERR924948	85.24	25141194	21724326	21426999	18577456	85.93	0.9843	0.9419	85.93	0.996	1	1	1	Poly			1
002	H16	002-H16						560000			ERR924949	84.49	21080034	19646560	19388155	16533744	76.55	0.9835	0.9357	76.55	0.9959	1	1	1	Poly			1
002	H24	002-H24						520000			ERR924950	69.81	5631059	4966693	4906773	4509891	20.31	0.9463	0.7801	20.31	0.9958	1	1	1	Poly			1
005	H00	005-H00	2014	Quinine	36	F	SNCM	2440000	Yes	20	ERR924893	88.88	27540844	26884215	26650330	24742995	112.64	0.9926	0.9765	112.64	0.99	1	0.99	1	Mono			1	T	I	R	N	G	K	S		N	F
005	H08	005-H08						1440000			ERR924894	88.2	25252864	24574576	24352051	22503374	103.35	0.9909	0.9697	103.35	0.99	1	0.99	1	Mono			1	T	I	R	N	G	K	S		N	F
005	H16	005-H16						1120000			ERR924895	86.37	20149292	19439806	19268739	17829891	82.54	0.9876	0.9516	82.54	0.99	1	0.99	1	Mono			1	T	I	R	N	G	K	S		N	F
005	H24	005-H24						1320000			ERR924896	79.24	8563770	7508550	7438055	6889168	32.41	0.9724	0.8804	32.41	0.99	1	0.99	1	Mono			1	T	I	R	N	G	K	S		N	F
005H	H00	005H-H00	2016	Artesunate	7	M	CM	242100	No	4.22	ERR2094662	87.32	28932828.0	28167120	27886673	26242123	0.9735	0.9916	0.958	170.04	0.39	3	0	3+	Poly	4	4	4
005H	H08	005H-H08						12465			ERR2094659	89.21	33949718.0	33389852	33043306	30468333	0.9835	0.9893	0.9647	202.27	0.42	3	0	3+	Poly	4	4	4	T	I	R	N	G	K	A,S		N	Y/F
005H	H16	005H-H16						8595			ERR2094656	88.49	27680114.0	26781902	26522596	24601611	0.9676	0.9848	0.9575	165.78	0.42	3	0	3+	Poly	4	4	4
006	H00	006-H00	2014	Quinine	34	M	CM	2720000	No	12.44	ERR924897	87.31	16451201	14638174	14510060	13491974	62.11	0.9894	0.9605	62.11	0.99	1	0.99	1	Mono			1	T	I	R	N	G	K	A		N	F
006	H08	006-H08						1560000			ERR924954	83.4	21875039	12508113	12385969	11370768	50.42	0.981	0.9188	50.42	0.99	1	1	1	Mono			1	T	I	R	N	G	K	A		N	F
006	H16	006-H16						1200000			ERR924955	51.79	10072039	2134286	2104915	1916138	9.78	0.8739	0.5809	9.78	0.99	1	1	1	Mono			1	T	I	R	N	G	K	A		N	F
006	H24	006-H24						1080000
007H	H00	007H-H00	2016	Artesunate	24	M	CM	515250	No	4.83	ERR2094647	88.78	29242333.0	28835257	28547019	26679718	0.9861	0.9921	0.9711	178.04	0.94	1	0.86	3+	Poly	1	1	2	T	I	R	N	G	K	S		N	F
007H	H08	007H-H08						88245			ERR2094667	87.7	31051314.0	30130881	29796646	27963161	0.9704	0.9883	0.9559	181.73	0.93	1	0.86	3+	Poly	1	1	2
007H	H16	007H-H16						6525
007H	H24	007H-H24						2160			ERR2094661	88.57	37760380.0	36088232	35742925	30962961	0.9557	0.9716	0.9513	208.26	0.93	1	0.86	3+	Poly	2	2	2
008	H00	008-H00	2014	Quinine	36	M	CM	2440000	No	4.28	ERR924899	81.33	8728430	7621151	7544322	7011045	32.55	0.9836	0.9049	32.55	0.59	2	0.01	3+	Poly	1	1	2	T	I	R	N	G	K	A		N	Y
008	H08	008-H08						160000			ERR924900	77.88	8260782	7415275	7337092	6794704	32.01	0.9709	0.8684	32.01	0.99	1	0.99	1	Mono	1	1	1	T	I	R	N	G	K	A		N	Y
008	H16	008-H16						48000																		1	1	1
008	H24	008-H24						601																		2	1	2
009	H00	009-H00	2014	Quinine	30	F	SNCM	2480000	No	24	ERR924901	87.32	19096767	18351342	18171713	16835064	77.87	0.9898	0.9616	77.87	0.99	1	1	1	Mono			1	T	I	R	N	G	K	A		N	Y
009	H08	009-H08						1360000			ERR924902	86.57	20527108	19734174	19536765	18025540	83.58	0.988	0.9548	83.58	0.99	1	1	1	Mono			1	T	I	R	N	G	K	A		N	Y
009	H16	009-H16						1280000
009	H24	009-H24						1240000			ERR924903	85.71	16375808	15126297	14969048	13785080	64.3	0.9869	0.9463	64.3	0.99	1	1	1	Mono			1	T	I	R	N	G	K	A		N	Y
009H	H00	009H-H00	2016	Artesunate	5	F	CM	13140	No	4.03	ERR2094655	89.11	35884308.0	35396786	35048641	32542227	0.9864	0.9908	0.9693	213.26	0.98	1	0.99	1	Mono			1
009H	H08	009H-H08						90			ERR2094657	88.79	36732973.0	36292373	35954525	32507280	0.988	0.9758	0.9527	208.3	0.98	1	0.99	1	Mono			1
010H	H00	010H-H00	2016	Artesunate	50	M	SMA	6480	No	12.61
010H	H16	010H-H16									ERR2094649	87.19	32312210.0	31045532	30767960	26580367	0.9608	0.9635	0.9373	172.62	0.97	1	0.99	2	Poly			2	T	I	R	N	G	K	A		N	F
010H	H24	010H-H24						315			ERR2094646	85.43	30432938.0	25941231	25667228	21880767	0.8524	0.9632	0.9298	140.57	0.96	1	0.94	2	Poly			2
012H	H00	012H-H00	2016	Artesunate	33	F	SMA	59400	No	4.8	ERR2094660	88.97	34192781.0	33234032	32913924	30721504	0.972	0.9888	0.9648	201.97	0.98	1	0.99	1	Mono	1	1	1	T	I	R	N	G	K	A		N	Y
012H	H08	012H-H08						9900			ERR2094657	88.79	36732973.0	36292373	35954525	32507280	0.988	0.9758	0.9527	208.3	0.98	1	0.99	1	Mono	1	1	1
012H	H16	012H-H16						495			ERR2094654	84.34	21223450.0	19415804	19220677	17386371	0.9148	0.9608	0.917	118.59	0.97	1	0.99	2	Mono		1	1
012H	H24	012H-H24						540			ERR2094651	69.42	6198833.0	4568961	4488647	4189463	0.7371	0.9362	0.8022	30.66	0.85	1	0.75	2	Poly	4	1	4
013	H00	013-H00	2014	Quinine	48	M	CM	2160000	No	10.89	ERR924906	54.37	3547317	1834348	1813267	1695837	8.47	0.9122	0.6181	8.47	0.99	1	0.99	1	Mono			1	T	I	R	N	G	K	S		N	F
013	H08	013-H08						1680000
013	H16	013-H16						21294			ERR924908	85.59	18670773	17754156	17581992	16414050	75.65	0.9851	0.9449	75.65	0.99	1	0.97	1	Mono			1	T	I	R	N	G	K	S		N	F
013	H24	013-H24						1864			ERR924909	84.91	16462840	15248310	15099442	14096734	65.16	0.9837	0.9381	65.16	0.99	1	0.98	1	Mono			1	T	I	R	N	G	K	S		N	F
013H	H00	013H-H00	2016	Artesunate	13	F	SMA	373950	Yes	12.07	ERR2094648	89.15	32436849.0	32064030	31753785	29037163	0.9885	0.9871	0.9621	198.12	0.99	1	1	1	Mono	1	1	1	T	I	R	N	G	K	A		N	F
013H	H08	013H-H08						1530			ERR2094645	88.6	28056176.0	27673594	27418195	25242679	0.9864	0.9876	0.9593	172.35	0.98	1	1	1	Mono	1	1	1
013H	H16	013H-H16																								2		2
013H	H24	013H-H24						2250			ERR2193350	82.42	14861576.0	14199215	14112067	13117892	0.9554	0.9608	0.8999	92.21	0.92	1	0.72	2	Poly	3	1	3
014H	H00	014H-H00	2016	Artesunate	48	M	CM	3330	Yes		ERR2193347	89.08	36529674.0	36249352	36097545	32657733	0.9923	0.9791	0.9555	214.97	0.96	1	0.9	2	Poly			2
014H	H08	014H-H08						16065			ERR2193344	89.13	36458067.0	36142487	35958747	33742218	0.9913	0.9913	0.97	213.35	0.99	1	1	1	Mono			1
014H	H24	014H-H24									ERR2193341	89.22	34640438.0	33609957	33455190	30148412	0.9703	0.9769	0.9552	205.01	0.99	1	1	1	Mono			1	T	I	R	N	G	K	A		N	Y
015H	H00	015H-H00	2016	Artesunate	34	M	CM	2565	No	10.71	ERR2193338	88.27	30107234.0	28101482	27933312	24374144	0.9334	0.9705	0.9459	170.87	0.97	1	0.98	2	Mono	4	1	4
015H	H08	015H-H08						2565			ERR2193335	88.42	34944091.0	28608158	28471936	25691976	0.8187	0.9694	0.9455	170.99	0.97	1	0.96	2	Mono	1	1	1	T	I	R	N	A	K	A		N	F
015H	H16	015H-H16						270			ERR2193332	79.36	10052086.0	8199774	8132937	7601623	0.8157	0.9562	0.8795	53.39	0.88	1	0.61	2	Poly	4	2	4
015H	H24	015H-H24						45																		3		3
016H	H00	016H-H00	2016	Artesunate	30	M	SMA	7875	No	8.81	ERR2193329	88.33	37054420.0	36583074	36425189	32392204	0.9873	0.9699	0.9484	205.25	0.98	1	1	1	Mono	1	1	1	T	I	R	N	G	K	A	V589I	N	Y
016H	H08	016H-H08																								1	2	1
016H	H16	016H-H16						720			ERR2193349	87.58	25970357.0	24156304	24015305	21886195	0.9301	0.9706	0.9440	149.4	0.99	1	1	1	Mono	2	1	2
016H	H24	016H-H24						0			ERR2193346	84.55	14484052.0	13318552	13241152	12333693	0.9195	0.9686	0.9204	86.25	0.63	2	0.05	3+	Poly	2	2	3
017	H00	017-H00	2014	Quinine	58	F	SMA	1440000	No	14.86	ERR924961	58.29	2761020	2491877	2465965	2257488	11.15	0.9097	0.6549	11.15	0.99	1	0.99	1	Mono			1	T	I	R	N	G	K	A		N	F
017	H08	017-H08						1200000			ERR924912	75.03	6933410	5416880	5362816	4962302	23.76	0.9647	0.8397	23.76	0.99	1	1	1	Mono			1	T	I	R	N	G	K	A		N	F
017	H16	017-H16						640000			ERR924913	86.27	17391830	15666886	15522220	14412411	66.66	0.9868	0.9518	66.66	0.99	1	0.98	1	Mono			1	T	I	R	N	G	K	A		N	F
017	H24	017-H24						440000			ERR924914	82.78	11174382	9370096	9284304	8603508	40.12	0.9822	0.918	40.12	0.99	1	0.99	1	Mono			1	T	I	R	N	G	K	A		N	F
018H	H00	018H-H00	2016	Artesunate	48	F	SMA	6480	No	8																4		4
018H	H08	018H-H08						0			ERR2193337	74.89	8673890.0	6748585	6669220	6248702	0.778	0.9438	0.8427	42.74	0.66	2	0.26	3+	Poly	4	2	4
018H	H16	018H-H16																								2	2	2
018H	H24	018H-H24						0			ERR2193334	86.67	31556695.0	26798863	26672578	23696695	0.8492	0.9659	0.9382	141.7	0.67	2	0.22	3+	Poly	3	2	3	T	I	R	N	G	K	A		N	F
019	H00	019-H00	2014	Quinine	25	M	CM	1346960	Yes	4.1	ERR924916	76.76	7756949	6554122	6488930	5999634	28.54	0.9656	0.8548	28.54	0.99	1	1	1	Mono			1	T	I	R	N	G	K	A		N	Y
019	H08	019-H08						33960			ERR924962	62.11	4456438	3199914	3161355	2909504	13.37	0.9198	0.6971	13.37	0.99	1	1	1	Mono			1	T	I	R	N	G	K	A		N	Y
019	H16	019-H16						4570
019	H24	019-H24						5016
021	H00	021-H00	2014	Quinine	45	F	CM	2440000	No	4.19	ERR924965	87.13	21785174	20641093	20425204	18891190	83.31	0.9923	0.9602	83.31	0.68	2	0.01	2	Poly	2	2	2	T	I	R	N	G	K	A		N	F
021	H08	021-H08						112481																		2	2	2
021	H16	021-H16						8849			ERR924918	61.88	4115022	2535968	2509192	2319441	11.42	0.938	0.702	11.42	0.63	2	0.14	2	Poly	2	2	2	T	I	R	N	G	K	A		N	F
021	H24	021-H24						2100			ERR924967	70.56	6545675	5048269	4991224	4607685	20.63	0.9531	0.7896	20.63	0.68	2	0.06	2	Poly	2	2	2	T	I	R	N	G	K	A		N	F
022	H00	022-H00	2014	Quinine	48	F	CM	2640000	No	6.14	ERR924919	83.04	14077183	13063077	12938780	12080249	55.97	0.9791	0.9185	55.97	0.99	1	1	1	Mono			1	T	I	R	N	G	K	S		N	F
022	H08	022-H08						920000			ERR924920	84.96	15781224	14785605	14643273	13636605	63.12	0.984	0.9376	63.12	0.99	1	1	1	Mono			1	T	I	R	N	G	K	S		N	F
022	H16	022-H16						720000			ERR924921	86.16	17726596	16629513	16461948	15360234	70.83	0.9866	0.9503	70.83	0.99	1	1	1	Mono			1	T	I	R	N	G	K	S		N	F
022	H24	022-H24						1343
023	H00	023-H00	2014	Quinine	53	M	CM	600000	Yes		ERR924968	58.81	5035671	2631394	2600562	2403685	12.07	0.9023	0.658	12.07	0.78	1	0.47	2	Poly	3	4	4	T	I	R	N	G	K	A		N	F
023	H16	023-H16						640000			ERR924922	87.72	21531882	20372556	20191539	18793440	86.0	0.9947	0.9669	86.0	0.47	2	0	3+	Poly	6	6	6	T	I	R	N	G	K	A,S		N	Y/F
023	H24	023-H24						520000
024H	H00	024H-H00	2016	Artesunate	36	F	CM	495000	No	6.61	ERR2094644	89.12	36201200.0	35841919	35602423	33446770	0.9901	0.9944	0.9824	220.59	0.99	1	1	1	Mono	1	1	1	T	I	R	N	G	K	S		N	Y
024H	H08	024H-H08						195525			ERR2094641	85.18	22265578.0	21280069	21146762	20012112	0.9557	0.988	0.948	133.8	0.99	1	1	1	Mono	1	1	1
024H	H16	024H-H16						41265			ERR2094638	83.05	19457288.0	18450053	18319074	17260183	0.9482	0.985	0.9261	117.11	0.67	2	0.04	2	Poly	3	1	3
024H	H24	024H-H24																								1		1
025H	H00	025H-H00	2016	Artesunate	48	F	SMA	22455	Yes	15.9	ERR2094635	89.2	35615403.0	35171077	34977089	32478637	0.9875	0.9905	0.9693	207.4	0.99	1	1	1	Mono			1	T	I	R	N	G	K	A		N	F
025H	H08	025H-H08						195525			ERR2094632	86.74	20518374.0	19608761	19487259	18491591	0.9557	0.9847	0.9458	124.67	0.99	1	1	1	Mono			1
025H	H16	025H-H16						11160			ERR2094629	83.55	14280950.0	13303903	13217676	12511110	0.9316	0.9734	0.9157	86.1	0.98	1	1	1	Mono			1
025H	H24	025H-H24						3420			ERR2094626	85.62	21291485.0	17591977	17483061	16173026	0.8262	0.9644	0.9259	110.44	0.98	1	1	1	Mono			1
026H	H00	026H-H00	2016	Artesunate			SMA	606015	Yes	10.52	ERR2094623	89.15	35373059.0	35090091	34895962	32780202	0.992	0.9931	0.9757	205.39	0.98	1	1	1	Mono			1	T	I	R	N	G	K	A		N	Y
026H	H08	026H-H08						1822500			ERR2094643	86.55	24674166.0	23878512	23710376	22448333	0.9678	0.988	0.951	148.77	0.98	1	0.99	1	Mono			1
026H	H16	026H-H16						145000			ERR2094640	86.53	32158714.0	31614090	31420428	29720301	0.9831	0.9886	0.9527	189.8	0.98	1	1	1	Mono			1
026H	H24	026H-H24						10973			ERR2094637	83.76	18473688.0	17740870	17618873	16692545	0.9603	0.9763	0.9202	112.17	0.98	1	1	1	Mono			1
027	H00	027-H00	2014	Quinine	59	M	CM	2520000	No	21.64	ERR924923	87.43	24958997	24345894	24116001	22244607	102.67	0.9893	0.9634	102.67	0.99	1	0.99	1	Mono			1	T	I	R	N	G	K	A		N	F
027	H08	027-H08						2080000			ERR924924	87.8	24193224	23521576	23283743	21334401	98.64	0.9909	0.9676	98.64	0.99	1	0.99	1	Mono			1	T	I	R	N	G	K	A		N	F
027	H16	027-H16						1880000			ERR924925	87.02	24298180	23612356	23382441	21506140	99.6	0.989	0.9599	99.6	0.99	1	1	1	Mono			1	T	I	R	N	G	K	A		N	F
027	H24	027-H24						1000000			ERR924970	89.99	30452748	27984402	27820099	25517765	107.76	0.994	0.9859	107.76	0.99	1	1	1	Mono			1	T	I	R	N	G	K	A		N	F
027H	H00	027H-H00	2016	Artesunate	48	M	SNCM	178965	No	8.37	ERR2094634	88.72	38571994.0	38301409	38089703	34941556	0.993	0.9828	0.9546	225.06	0.99	1	1	1	Mono			1	T	I	R	N	G	K	A		N	Y
027H	H16	027H-H16						7920			ERR2094631	82.57	12806852.0	11751345	11658610	11054028	0.9176	0.9696	0.9087	75.98	0.98	1	1	1	Mono			1
027H	H24	027H-H24						1710			ERR2094628	74.7	8254418.0	6600233	6521480	6158307	0.7996	0.9475	0.8416	43.73	0.98	1	1	1	Mono			1
028	H00	028-H00	2014	Quinine	11	M	CM	3200000	No	14.34	ERR924926	85.79	22794987	21916415	21667426	19858343	92.51	0.9849	0.9476	92.51	0.99	1	0.99	1	Mono			1	T	I	R	N	G	K	A		N	F
028	H08	028-H08						2520000			ERR924927	85.03	23738735	22709927	22460380	20562615	96.05	0.982	0.9401	96.05	0.99	1	0.99	1	Mono			1	T	I	R	N	G	K	A		N	F
028	H16	028-H16						1360000			ERR924928	85.69	21750893	19937460	19740603	18244492	84.77	0.984	0.9463	84.77	0.99	1	0.99	1	Mono			1	T	I	R	N	G	K	A		N	F
028H	H00	028H-H00	2016	Artesunate	5	M	SMA	450000	No	4.04	ERR2094625	89.77	37667846.0	37382517	37193858	34389125	0.9924	0.9903	0.9694	228.89	0.99	1	1	1	Mono			1	T	I	R	N	G	K	A		N	F
028H	H08	028H-H08						4905			ERR2094622	78.74	9042625.0	7877871	7819519	7426350	0.8712	0.9625	0.8753	51.73	0.98	1	1	1	Mono			1
028H	H24	028H-H24						90			ERR2094642	77.72	12940114.0	10629612	10514914	9662386	0.8214	0.9490	0.8675	67.94	0.97	1	1	1	Mono			1
029	H00	029-H00	2014	Quinine	9		CM	480000	No	6	ERR924929	53.48	3504830	1873576	1851988	1714827	8.83	0.8921	0.6065	8.83	0.98	1	1	1	Mono			3	T	I	R	N	G	K	A		N	F
029	H08	029-H08						160000
029H	H00	029H-H00	2016	Artesunate	30	M	CM	495	Yes	23.33	ERR2094639	86.99	33942073.0	32166409	32011024	28929039	0.9477	0.9703	0.9416	185.34	0.86	1	0.65	3+	Poly			2	T	I	R	N	G	K	A		N	F
029H	H08	029H-H08						450			ERR2094636	69.11	6819039.0	5786836	5734106	5426839	0.8486	0.9204	0.7838	39.79	0.9	1	0.79	3+	Poly	2	2	2
029H	H16	029H-H16						0			ERR2094633	52.4	3374841.0	2250743	2210486	2093147	0.6669	0.884	0.6451	16.03	0.89	1	0.82	3+	Poly	2	2	2
029H	H24	029H-H24						270			ERR2094630	38.61	2639592.0	1218199	1184740	1118956	0.4615	0.8518	0.5201	8.85	0.88	1	0.8	3+	Poly	2		2
030	H00	030-H00	2014	Quinine	54	F	CM	840000	No	10.04	ERR924930	84.66	14832143	13425473	13298434	12234757	57.18	0.9839	0.9359	57.18	0.99	1	1	1	Mono	1	1	1	T	I	R	N	G	K	A		N	F
030	H08	030-H08						560000			ERR924931	70.88	5419950	4427337	4382467	4025601	19.67	0.952	0.7969	19.67	0.86	1	0.62	2	Poly	1	1	2	T	I	R	N	G	K	A		N	Y/F
030	H16	030-H16						11036			ERR924932	74.89	6858436	5251859	5200470	4774607	23.01	0.9646	0.839	23.01	0.99	1	0.99	1	Mono	1	1	1	T	I	R	N	G	K	A		N	F
030	H24	030-H24									ERR924971	87.81	19427222	14830862	14742272	13641239	57.81	0.9896	0.9624	57.81	0.99	1	0.99	1	Mono	1	1	1	T	I	R	N	G	K	A		N	F
030H	H00	030H-H00	2016	Artesunate			SNCM	2153970	No	8.1	ERR2094627	89.92	37905507.0	37594522	37378896	35111383	0.9918	0.9929	0.9773	228.94	0.99	1	1	1	Mono			1	T	I	R	N	G	K	A		N	Y
030H	H16	030H-H16						26685			ERR2094624	83.61	14248255.0	13268026	13180735	12421232	0.9312	0.9788	0.9219	85.39	0.99	1	1	1	Mono			1
030H	H24	030H-H24						810			ERR2094621	80.2	11327918.0	10179232	10103470	9526382	0.8986	0.9645	0.8892	66.57	0.99	1	1	1	Mono			1
031	H00	031-H00	2014	Quinine	18	M	CM	15375	No	11.93	ERR924972	74.85	18177643	4885174	4849293	4463344	17.21	0.9757	0.8326	17.21	0.67	2	0.12	3+	Poly	4	4	4	T	N,I	R	N	G	K	A		N	F
031	H08	031-H08						13943			ERR924973	63.35	12178898	2394944	2373394	2181417	10.55	0.9556	0.7104	10.55	0.84	1	0.72	2	Poly	4	2	4	T	I	R	N	G	K	A			F
031	H16	031-H16						1210																		1	1	1
031H	H00	031H-H00	2016	Artesunate	11	M	SNCM	45540	No	4.02	ERR2094620	86.01	38257226.0	37924018	37772030	34246347	0.9913	0.9887	0.9492	203.78	0.71	2	0.17	3+	Poly	3	3	3	K,T	I	R	N	G	K	A		N	F
031H	H08	031H-H08						181			ERR2094617	76.28	15542351.0	14903049	14845540	13887191	0.9589	0.9441	0.8434	94.45	0.72	2	0.18	3+	Poly	3	3	3
031H	H16	031H-H16						176			ERR2094614	74.71	13534526.0	12623912	12557497	11630527	0.9327	0.9451	0.8365	80.91	0.74	2	0.2	3+	Poly	3	2	3
032H	H00	032H-H00	2016	Artesunate	30		SMA	1155	No	12.11
032H	H08	032H-H08						1155			ERR2094611	46.9	2597184.0	1881429	1851770	1741701	0.7244	0.8327	0.5565	14.21	0.77	1	0.38	3+	Poly	2	2	3
032H	H16	032H-H16						300			ERR2094608	55.6	3869069.0	3183300	3152044	2973902	0.8228	0.867	0.6401	22.9	0.75	1	0.28	3+	Poly	2	2	3	T	I	R	N	G	K	A		N	Y
032H	H24	032H-H24																									2	2
034H	H00	034H-H00	2016	Artesunate	36	F	SNCM	120754	Yes	14.36
034H	H08	034H-H08						133.538			ERR2094602	80.72	24524551.0	23800869	23679510	22261055	0.9705	0.9831	0.9165	145.25	0.98	1	0.99	1	Mono			1	T	I	R	N	G	K	A		N	F
034H	H16	034H-H16						75960			ERR2094599	79.3	18481907.0	17625964	17531074	16461490	0.9537	0.9764	0.8943	111.72	0.98	1	1	1	Mono			1
035H	H00	035H-H00	2016	Artesunate	18	M	SNCM	749	Yes
035H	H08	035H-H08						450			ERR2094619	83.79	33139530.0	32702488	32546174	30416878	0.9868	0.988	0.9403	187.13	0.99	1	1	1	Mono			1
035H	H16	035H-H16						75960			ERR2094616	84.47	35965874.0	35410435	35280948	32931966	0.9846	0.9817	0.9323	202.75	0.99	1	1	1	Mono			1	T	I	R	N	G	K	A		N	Y
037	H00	037-H00	2014	Quinine	24	M	SMA	3200000	No	6.53	ERR924937	87.24	29122356	28385194	28117914	26049714	119.32	0.9881	0.961	119.32	0.99	1	0.98	1	Mono			1	T	I	R	N	G	K	S		N	Y
037	H08	037-H08						1240000			ERR924938	88.05	35047573	33343056	33002978	30326406	137.55	0.9915	0.9698	137.55	0.99	1	0.99	1	Mono			1	T	I	R	N	G	K	S		N	Y
037	H16	037-H16						17250			ERR924939	84.3	16360399	14031192	13882635	12775606	59.82	0.9845	0.9342	59.82	0.99	1	0.99	1	Mono			1	T	I	R	N	G	K	S		N	Y
037	H24	037-H24						5692			ERR924940	66.56	5632639	3635871	3591045	3288647	16.23	0.9439	0.7559	16.23	0.98	1	0.99	1	Mono			1	T	I	R	N	G	K	S		N	Y
037H	H00	037H-H00	2016	Artesunate	8	M	SMA	665749	Yes	8
037H	H08	037H-H08						90			ERR2094610,ERR2193354	78.77	8507934.0	6489728	6395977	6024148	0.7628	0.96	0.8743	42.55	0.74	2	0.16	2	Poly			2	K,T	I	R	N	G	K	A		N	Y
037H	H16	037H-H16						180			ERR2094607,ERR2193357	57.45	4776498.0	2299903	2228104	2081978	0.4815	0.9311	0.7033	15.24	0.68	2	0.2	3+	Poly			3
037H	H24	037H-H24						45			ERR2094604,ERR2193360	42.73	3899402.0	1527824	1467044	1374837	0.3918	0.8859999999999999	0.5558	10.64	0.79	2	0.42	2	Poly			2
038H	H00	038H-H00	2016	Artesunate	42	M	CM	504215	No	4.23
038H	H08	038H-H08						26865			ERR2094601,ERR2193363	90.13	40373190.0	38741053	38431546	36163055	0.9596	0.9934	0.9782	222.56	0.99	1	1	1	Mono			1	T	I	R	N	G	K	S		N	Y
038H	H16	038H-H16						360			ERR2094598,ERR2193366	87.29	24522110.0	22807105	22594489	21183271	0.9301	0.9759	0.9397	136.87	0.98	1	1	1	Mono			1
039H	H00	039H-H00	2016	Artesunate	48	M	SMA	35821	No	4.17
039H	H08	039H-H08						1485			ERR2094618,ERR2193369	88.32	25125034.0	23230580	23027521	21505886	0.9246	0.9788	0.9489	142.21	0.97	1	0.99	1	Mono			1	T	I	R	N	G	K	A		N	Y
039H	H16	039H-H16						515			ERR2094615,ERR2193372	76.76	7750553.0	5747818	5654848	5310598	0.7416	0.9585	0.8602	37.67	0.98	1	1	1	Mono			1
039H	H24	039H-H24									ERR2094612,ERR2193352	32.71	2970449.0	1040881	987821	927458	0.3504	0.8636	0.4603	7.27			0.99	1	Poly
041H	H00	041H-H00	2016	Artesunate	24	F	SNCM	209464	No	4.19
041H	H08	041H-H08						9630			ERR2094606,ERR2193358	90.66	50019942.0	48685949	48293261	45593333	0.9733	0.995	0.9842	270.71	0.99	1	1	1	Mono			1	T	I	R	N	G	K	A		N	Y
041H	H16	041H-H16						2025			ERR2094603,ERR2193361	89.77	39868442.0	38327819	38017969	35539766	0.9614	0.9873	0.9626	222.28	0.99	1	0.99	1	Mono			1
041H	H24	041H-H24						720			ERR2094600,ERR2193364	46.66	3683771.0	1599446	1538419	1446858	0.4342	0.8926	0.5922	10.96	0.94	1	0.98	1	Poly			2
042H	H00	042H-H00	2016	Artesunate	34	F	CM	302585	No	4.19																	2	2
042H	H08	042H-H08						14051			ERR2094597,ERR2193367	89.59	30734268.0	29003056	28756715	26829058	0.9437	0.9889	0.9625	173.81	0.58	2	0.04	3+	Poly	2	2	3	T	I	R	N	G	K	A		N	Y/F
042H	H16	042H-H16						180			ERR2094596,ERR2193370	85.27	12766541.0	10614631	10474891	9842017	0.8314	0.9774	0.9304	68.17	0.56	2	0.05	3+	Poly	4	2	4
042H	H24	042H-H24						198			ERR2094593,ERR2193373	88.48	25430557.0	23281641	23084647	21461727	0.9155	0.976	0.9505	142.22	0.56	2	0.04	3+	Poly	4		4
043H	H00	043H-H00	2016	Artesunate	11	M	SMA	70027	No	4.17
043H	H08	043H-H08						2835			ERR2094590,ERR2193353	88.69	29349950.0	27114184	26889857	25245619	0.9238	0.9847	0.9555	163.37	0.99	1	1	1	Mono			1
043H	H16	043H-H16						180			ERR2094587,ERR2193356	88.7	28525122.0	25990060	25759731	24167064	0.9111	0.9754	0.9498	158.3	0.99	1	1	1	Mono			1	T	I	R	N	G	K	A		N	F
043H	H24	043H-H24						178			ERR2094584,ERR2193359	61.57	5079382.0	2475762	2404456	2268116	0.4874	0.929	0.7351	16.37	0.98	1	1	1	Mono			1
046H	H00	046H-H00	2016	Artesunate			SNCM	87390	Yes	8.08	ERR2094575,ERR2193368	90.45	60446064.0	59381017	58981708	54997176	0.9824	0.9921	0.9725	293.58	0.97	1	1	1	Mono			1	T	I	R	N	G	K	A		N	Y
046H	H08	046H-H08						274			ERR2094595,ERR2193371	87.16	21139649.0	19043945	18869712	17747768	0.9009	0.977	0.9409	117.91	0.98	1	1	1	Mono			1
046H	H16	046H-H16						855			ERR2094592,ERR2193374	88.74	28218364.0	26425345	26205794	24517917	0.9365	0.9784	0.9532	160.18	0.98	1	1	1	Mono			1
046H	H24	046H-H24						225			ERR2094589,ERR2193375	73.68	6606138.0	4311302	4215160	3967116	0.6526	0.9558	0.8412	28.31	0.96	1	0.98	1	Mono			1
048H	H00	048H-H00	2016	Artesunate	18	M	SMA	299835	No	13.09	ERR2094583,ERR2193381	90.93	69677828.0	68521142	67825333	63657495	0.9834	0.9976	0.9935	364.87	0.99	1	0.99	1	Mono			1	T	I	R	N	G	K	A		N	Y
048H	H24	048H-H24						24975			ERR2094580,ERR2193384	90.09	35242847.0	32954153	32639039	30738716	0.9351	0.9932	0.977	195.71	0.98	1	0.99	1	Mono			1
049H	H00	049H-H00	2016	Artesunate	30	F	SMA	38167	No	4.23
049H	H08	049H-H08						2115			ERR2193387	89.51	33971862.0	33193911	32741470	29828683	0.9771	0.9719	0.9516	198.19	0.99	1	1	1	Mono			1	T	I	R	N	G	K	A		N	F
049H	H24	049H-H24						90			ERR2094577,ERR2193390	88.56	27959081.0	26277409	25999128	24340257	0.9399	0.9758	0.9492	155.51	0.97	1	0.96	1	Mono			1	T	I	R	N	G	K	A		N	F
050H	H00	050H-H00	2016	Artesunate	24	M	SMA	410988	No	4.25
050H	H08	050H-H08						23985			ERR2094574,ERR2193393	90.82	68184662.0	66862528	66293077	61991009	0.9806	0.9966	0.9866	331.16	0.99	1	1	1	Mono			1	T	I	R	N	G	K	S		N	F
050H	H16	050H-H16						7695			ERR2094594,ERR2193396	90.45	70170544.0	69283851	68746758	63163459	0.9874	0.9943	0.9787	332.14	0.99	1	1	1	Mono			1
050H	H24	050H-H24						3000			ERR2094591,ERR2193376	89.45	18507896.0	15651831	15470801	14562141	0.8457	0.9868	0.9611	98.88	0.99	1	1	1	Mono			1
051H	H00	051H-H00	2016	Artesunate	19	F	SMA	157185	Yes	12.04	ERR2094588,ERR2193379	90.82	46422988.0	44534653	44084532	41495353	0.9593	0.9966	0.9886	253.61	0.98	1	1	1	Mono			1	T	I	R	N	G	K	A		N	Y
051H	H16	051H-H16						315			ERR2094585,ERR2193382	89.9	54101931.0	51891066	51432119	47069165	0.9591	0.9808	0.9615	271.47	0.98	1	1	1	Mono			1
051H	H24	051H-H24						585			ERR2094582,ERR2193385	88.24	23888556.0	21218766	20916500	19551075	0.8882	0.9728	0.9458	130.65	0.98	1	1	1	Mono			1
052H	H00	052H-H00	2016	Artesunate	48	F	CM	234450	Yes	8.12	ERR2094579,ERR2193388	90.02	35000993.0	33138595	32815956	30661983	0.9468	0.9874	0.9635	196.67	0.98	1	1	1	Mono			1	T	I	R	N	G	K	S		N	F
052H	H08	052H-H08						360			ERR2094657	88.79	36732973.0	36292373	35954525	32507280	0.988	0.9758	0.9527	208.3	0.98	1	0.99	1	Mono			1
052H	H16	052H-H16						3420			ERR2094573,ERR2193394	89.87	75766474.0	70440816	69911284	61736381	0.9297	0.98	0.9619	316.01	0.97	1	0.98	2	Mono			1
052H	H24	052H-H24						1500			ERR2094572,ERR2193397	89.67	47879715.0	44842043	44437139	40434128	0.9366	0.9801	0.9592	244.68	0.95	1	0.95	2	Poly			2
053H	H00	053H-H00	2016	Artesunate			SNCM	405	Yes	20.33	ERR2094569,ERR2193377	90.25	61858593.0	59816203	59340551	54430445	0.9670	0.9893	0.9676	302.05	0.98	1	1	1	Mono	3	1	3	T	I	R	N	G	K	A		N	F
053H	H08	053H-H08						0			ERR2094566,ERR2193380	83.16	55927263.0	35893402	35436428	30845413	0.6418	0.9673	0.9207	141.53	0.95	1	0.98	3+	Poly	1	1	3
053H	H16	053H-H16						0			ERR2094564,ERR2193383	77.91	45702258.0	21388804	21123045	19236428	0.4679	0.965	0.8858	90.36	0.91	1	0.93	3+	Poly	1	1	3
053H	H24	053H-H24						166			ERR2094561,ERR2193386	82.62	12535390.0	9952524	9793247	9238801	0.794	0.9701	0.9056	64.62	0.96	1	0.99	1	Mono			1
054H	H00	054H-H00	2016	Artesunate	48	F	SNCM	450000	Yes	12.04	ERR2094558,ERR2193389	90.8	74257160.0	73286877	72547928	68012159	0.9869	0.9968	0.9913	376.38	0.99	1	1	1	Mono			1	T	I	R	N	G	K	A		N	F
054H	H24	054H-H24						1575			ERR2094552,ERR2193395	88.81	25538416.0	23086284	22792817	21373644	0.904	0.9887	0.9586	141.06	0.95	1	0.92	2	Poly			2
055H	H00	055H-H00	2016	Artesunate	12	M	SMA	4410	No	5.52	ERR2094571,ERR2193398	90.92	56243863.0	54830847	54286019	50946770	0.9749	0.9975	0.992	301.06	0.98	1	1	1	Mono			1	T	I	R	N	G	K	A		N	F
055H	H08	055H-H08						1215
055H	H24	055H-H24						612
060H	H00	060H-H00	2016	Artesunate	17	M	CM	405000	No	5.14	ERR2094563,ERR2193409	90.85	75886875.0	74837826	74174101	69042584	0.9862	0.995	0.9825	350.4	0.98	1	0.99	1	Mono			1	T	I	R	N	G	K	A		N	Y
060H	H08	060H-H08						90000			ERR2094560,ERR2193411	90.55	68197248.0	66762475	66145507	61311433	0.9790000000000001	0.9921	0.9733	325.28	0.98	1	0.99	1	Mono			1
061H	H00	061H-H00	2016	Artesunate	41	M	SMA	542250	No	4	ERR2193414	91.01	48707149.0	47966256	47356750	44283055	0.9848	0.997	0.9909	276.01	0.99	1	0.99	1	Mono			1	T	I	R	N	G	K	A		N	F
061H	H08	061H-H08						270			ERR2094557,ERR2193417	90.46	44822203.0	42503510	42056283	39622649	0.9483	0.9966	0.9872	242.39	0.98	1	0.99	1	Mono			1	T	I	R	N	G	K	A		N	F
061H	H16	061H-H16						180			ERR2094554,ERR2193400	90.16	35432482.0	33107789	32749703	30741685	0.9344	0.995	0.9790	196.07	0.98	1	0.99	1	Mono			1
063H	H00	063H-H00	2016	Artesunate			SNCM		No		ERR2193405	87.79	21219463.0	18681106	18431036	17120196	0.8804	0.9690	0.9407	114.76	0.96	1	0.98	2	Poly		1	2	T	I	R	N	G	K	A		N	F
063H	H08	063H-H08									ERR2094570,ERR2193407	63.39	7388201.0	3520434	3403214	3181753	0.4765	0.9412	0.7618	22.55	0.9	1	0.94	3+	Poly	4	1	4	T	I	R	N	G	K	A
063H	H16	063H-H16						77			ERR2094567	57.31	15865144.0	8670459	8597039	7884694	0.5465	0.8945	0.6834	50.33	0.95	1	0.96	3+	Poly	4	1	4
063H	H24	063H-H24						0			ERR2094565,ERR2193412	56.9	17846056.0	6830099	6699046	6240819	0.3827	0.9191	0.6983	37.52	0.91	1	0.93	3+	Poly	4	1	4
064H	H00	064H-H00	2016	Artesunate	54	M	SNCM	1401345	No	5.38	ERR2094562,ERR2193415	90.82	76311862.0	74967556	74307483	69358938	0.9824	0.9965	0.9866	350.69	0.98	1	0.99	1	Mono	1	1	1
064H	H08	064H-H08						360000			ERR2094559,ERR2193418	91.04	70936706.0	69239778	68551730	64154717	0.9761	0.9976	0.9929	342.71	0.98	1	1	1	Mono	1	1	1	T	I	R	N	G	K	A		N	Y
064H	H16	064H-H16																									1	1
064H	H24	064H-H24						0			ERR2094556,ERR2193401	76.34	55941954.0	27913225	27686384	24099103	0.499	0.9635	0.8762	101.21	0.76	2	0.24	3+	Poly	5	2	5
065H	H00	065H-H00	2016	Artesunate	28	M	SNCM	1545840	Yes	15.64	ERR2094553,ERR2193404	91.03	75506225.0	74582744	73943613	68565557	0.9878	0.9969	0.9888	348.34	0.96	1	0.88	2	Poly	4	4	4	T	I	R	N	G	K	A		N	F
065H	H08	065H-H08						765			ERR2094550,ERR2193406	90.86	51763960.0	49766077	49272069	46364225	0.9614	0.9971	0.9903	274.05	0.96	1	0.84	2	Poly	4	4	4
065H	H16	065H-H16						450			ERR2094537,ERR2193408	88.83	23971668.0	21068733	20836392	19572949	0.8789	0.9863	0.956	131.11	0.94	1	0.84	2	Poly	4	2	4
065H	H24	065H-H24						360000			ERR2094534,ERR2193410	89.89	66550956.0	58618321	58114067	51983581	0.8808	0.9781	0.9619	287.79	0.94	1	0.86	2	Poly	2	2	2
066H	H00	066H-H00	2016	Artesunate	26	M	SMA	113445	No	4.09	ERR2094531,ERR2193413	90.49	80141361.0	77998353	77382836	69056252	0.9733	0.9871	0.9678	369.64	0.99	1	1	1	Mono	1	1	1	T	I	R	N	G	K	A		N	F
066H	H08	066H-H08						2610			ERR2094528,ERR2193416	89.76	45654250.0	43562601	43201878	40260199	0.9542	0.9832	0.96	239.94	0.98	1	0.99	1	Mono	2	1	2
066H	H24	066H-H24						0			ERR2094549,ERR2193419	78.4	54585366.0	22310540	22109800	20169398	0.4087	0.9576	0.88	97.73	0.93	1	0.91	3+	Poly	1		2
067H	H00	067H-H00	2016	Artesunate	36	M	SNCM	24300	Yes	8.23	ERR2094546,ERR2193420	90.38	53609383.0	50782218	50401333	46797938	0.9473	0.9838	0.9659	276.71	0.61	2	0.04	3+	Poly	4	2	4	K,T	I	R	N	G	K	S,A		N	Y/F
067H	H08	067H-H08						0			ERR2094543,ERR2193423	88.77	31519503.0	26307999	26019961	23991301	0.8347	0.9718	0.9498	151.76	0.61	2	0.04	3+	Poly	4	2	4
067H	H16	067H-H16						675			ERR2094540,ERR2193426	67.77	75872151.0	25867843	25545154	21042384	0.3409	0.9378	0.8031	88.97	0.81	1	0.37	3+	Poly	2	2	3
068H	H00	068H-H00	2016	Artesunate	30	M	SMA	5863	No	5.9
068H	H08	068H-H08						1890			ERR2094536,ERR2193429	80.52	9307885.0	6845002	6722938	6318717	0.7354	0.9597	0.888	44.55	0.97	1	0.99	1	Mono			1
068H	H16	068H-H16						0			ERR2094533,ERR2193432	87.1	24840990.0	20284544	20058250	18686384	0.8166	0.9662	0.9332	124.38	0.98	1	1	1	Mono			1	K	I	R	N	G	K	A		N	F
069H	H00	069H-H00	2016	Artesunate	24		SMA	450900	No	11.02	ERR2094530,ERR2193435	91.32	69673197.0	68664281	68051381	64501707	0.9855	0.9988	0.9957	362.14	0.71	1	0.18	2	Poly			3	T	I	R	N	G	K	A		N	Y
069H	H08	069H-H08						360000			ERR2193438	90.87	40953718.0	39984119	39475925	36562097	0.9763	0.9963	0.9817	236.02	0.67	2	0.18	2	Poly			3	T	I	R	N	G	K	A		N	Y
069H	H16	069H-H16						3645			ERR2094527,ERR2193440	90.41	78054820.0	74995301	74382571	65427316	0.9608	0.982	0.966	355.97	0.62	2	0.19	3+	Poly			3
071H	H00	071H-H00	2016	Artesunate	36	M	CM	14175	Yes	5.1	ERR2094545,ERR2193424	90.63	71590326.0	69397739	68902565	62645447	0.9694	0.9883	0.9691	350.83	0.7	2	0.01	2	Poly			2	T	I	R	N	G	K	S,A		N	Y/F
071H	H08	071H-H08						3060			ERR2094542,ERR2193427	87.37	15393217.0	12815834	12653560	11927657	0.8326	0.9804	0.9457	82.29	0.7	2	0.03	2	Poly			2
071H	H16	071H-H16						90			ERR2094539,ERR2193430	69.16	47502761.0	29450929	29156245	25767436	0.62	0.9383	0.8114	96.37	0.93	1	0.92	3+	Poly			1
071H	H24	071H-H24						900			ERR2094535,ERR2193433	89.71	56674682.0	45780100	45400058	41486901	0.8078	0.9748	0.9576	246.59	0.7	1	0.04	2	Poly			2
073H	H00	073H-H00	2016	Artesunate	48	F	SNCM	28125	No	4.08	ERR2094547,ERR2193422	90.95	72159189.0	71315349	70859073	66038766	0.9883	0.995	0.9821	373.37	0.99	1	1	1	Mono			1	T	I	R	N	G	K	A		N	F
073H	H08	073H-H08						540			ERR2094544,ERR2193425	90.81	68508014.0	67300437	66812471	62317957	0.9824	0.9939	0.9788	343.9	0.99	1	1	1	Mono			1
073H	H16	073H-H16									ERR2094541,ERR2193428	90.21	52597796.0	50619981	50250182	46399891	0.9624	0.9829	0.963	276.4	0.99	1	1	1	Mono			1
073H	H24	073H-H24									ERR2094538,ERR2193431	89.37	30061261.0	28062942	27802251	26015327	0.9335	0.9768	0.9535	170.55	0.99	1	1	1	Mono			1
074H	H00	074H-H00	2016	Artesunate	60	M	CM	198000	Yes	10.47
074H	H08	074H-H08					CM	225000			ERR2094513,ERR2193434	90.96	63750346.0	62339436	61888962	58375455	0.9779	0.9961	0.9885	328.13	0.99	1	1	1	Mono			1	T	I	R	N	G	K	A		N	Y
074H	H16	074H-H16					CM	46665			ERR2094510,ERR2193437	90.35	81809861.0	80194119	79558279	70430284	0.9803	0.9853	0.9642	381.9	0.93	1	0.63	2	Poly			2
074H	H24	074H-H24					CM	855			ERR2094507	85.42	18463609.0	17557465	17480941	16459253	0.9509	0.9712	0.9202	110.23	0.99	1	1	1	Mono			1

## Sheet: Supplementary Table 3
						cpmp										cpp										ama1-D3										Selected marker
						DNA from RBC pellet					DNA from RBC plasma					DNA from RBC pellet					DNA from RBC plasma					DNA from RBC pellet					DNA from RBC plasma					DNA from RBC pellet					DNA from RBC plasma
Sample ID	Time	Read_R1_pellet	Read_R2_pellet	Read_R1_plasma	Read_R2_plasma	Microhaplotype	Counts	Frequency	Number of reads per sample	MOI	Microhaplotype	Counts	Frequency	Number of reads per sample	MOI	Microhaplotype	Counts	Frequency	Number of reads per sample	MOI	Microhaplotype	Counts	Frequency	Number of reads per sample	MOI	Microhaplotype	Counts	Frequency	Number of reads per sample	MOI	Microhaplotype	Counts	Frequency	Number of reads per sample	MOI	Microhaplotype	Counts	Frequency	Number of reads per sample	MOI	Microhaplotype	Counts	Frequency	Number of reads per sample	MOI	Sporadic microhaplotype in RBC pellet
005H	H00	005H-H00-adn_S81_L001_R1_001.fastq.gz	005H-H00-adn_S81_L001_R2_001.fastq.gz	005H-H00-plasma_S121_L001_R1_001.fastq.gz	005H-H00-plasma_S121_L001_R2_001.fastq.gz	cpmp-1	8493	0.65	12994	4	cpmp-1	591	0.67	883	4	cpp-1	39858	0.5	80089	4	cpp-1	14795	0.67	22245	3	NA	NA		0		ama1_D3-1	6970	0.56	12449	4	cpmp-1	8493	0.65	12994	4	cpmp-1	591	0.67	883	4	No
005H	H00					cpmp-3	1629	0.13			cpmp-4	150	0.17			cpp-2	24809	0.31			cpp-2	5165	0.23								ama1_D3-3	4234	0.34			cpmp-3	1629	0.13			cpmp-4	150	0.17			No
005H	H00					cpmp-2	1496	0.12			cpmp-2	77	0.09			cpp-3	11177	0.14			cpp-3	2285	0.1								ama1_D3-2	1082	0.09			cpmp-2	1496	0.12			cpmp-2	77	0.09			No
005H	H00					cpmp-4	1376	0.11			cpmp-3	65	0.07			cpp-5	4245	0.05													ama1_D3-6	163	0.01			cpmp-4	1376	0.11			cpmp-3	65	0.07			No
005H	H08	005H-H08-adn_S82_L001_R1_001.fastq.gz	005H-H08-adn_S82_L001_R2_001.fastq.gz	005H-H08-plasma_S122_L001_R1_001.fastq.gz	005H-H08-plasma_S122_L001_R2_001.fastq.gz	cpmp-1	6121	0.72	8558	4	cpmp-1	1648	0.7	2369	4	cpp-1	31751	0.57	55428	4	cpp-1	19646	0.61	32872	4	ama1_D3-1	11102	0.44	25325	8	ama1_D3-1	26680	0.54	49359	6	cpmp-1	6121	0.72	8558	4	cpmp-1	1648	0.7	2369	4	No
005H	H08					cpmp-3	930	0.11			cpmp-4	333	0.14			cpp-2	14601	0.26			cpp-2	10123	0.31			ama1_D3-3	5316	0.21			ama1_D3-3	12733	0.26			cpmp-3	930	0.11			cpmp-4	333	0.14			No
005H	H08					cpmp-2	757	0.09			cpmp-2	205	0.09			cpp-3	5770	0.1			cpp-3	2440	0.79			ama1_D3-4	3373	0.13			ama1_D3-2	4331	0.09			cpmp-2	757	0.09			cpmp-2	205	0.09			No
005H	H08					cpmp-4	750	0.09			cpmp-3	183	0.08			cpp-5	3306	0.06			cpp-5	663	0.21			ama1_D3-2	2580	0.1			ama1_D3-4	3661	0.07			cpmp-4	750	0.09			cpmp-3	183	0.08			No
005H	H08																									ama1_D3-5	1244	0.05			ama1_D3-5	1097	0.02
005H	H08																									ama1_D3-6	960	0.04			ama1_D3-6	857	0.02
005H	H08																									ama1_D3-10	385	0.02
005H	H08																									ama1_D3-8	365	0.01
005H	H16	005H-H16-adn_S49_L001_R1_001.fastq.gz	005H-H16-adn_S49_L001_R2_001.fastq.gz	005H-H16-plasma_S123_L001_R1_001.fastq.gz	005H-H16-plasma_S123_L001_R2_001.fastq.gz	cpmp-1	9647	0.69	13994	4	cpmp-1	2007	0.66	3020	4	NA	NA		0		cpp-1	32792	0.62	52599	3	ama1_D3-1	38590	0.45	86718	8	ama1_D3-1	22740	0.55	41532	6	cpmp-1	9647	0.69	13994	4	cpmp-1	2007	0.66	3020	4	No
005H	H16					cpmp-4	1665	0.12			cpmp-4	462	0.15								cpp-2	15486	0.29			ama1_D3-3	19200	0.22			ama1_D3-3	11077	0.27			cpmp-4	1665	0.12			cpmp-4	462	0.15			No
005H	H16					cpmp-2	1378	0.1			cpmp-3	282	0.09								cpp-3	4321	0.08			ama1_D3-4	11235	0.13			ama1_D3-2	4225	0.1			cpmp-2	1378	0.1			cpmp-3	282	0.09			No
005H	H16					cpmp-3	1304	0.09			cpmp-2	269	0.09													ama1_D3-2	8286	0.1			ama1_D3-4	2104	0.05			cpmp-3	1304	0.09			cpmp-2	269	0.09			No
005H	H16																									ama1_D3-5	3907	0.05			ama1_D3-6	700	0.02
005H	H16																									ama1_D3-6	3306	0.04			ama1_D3-5	686	0.02
005H	H16																									ama1_D3-8	1201	0.01
005H	H16																									ama1_D3-10	993	0.01
007H	H00	007H-H00-adn_S83_L001_R1_001.fastq.gz	007H-H00-adn_S83_L001_R2_001.fastq.gz	007H-H00-plasma_S124_L001_R1_001.fastq.gz	007H-H00-plasma_S124_L001_R2_001.fastq.gz	cpmp-12	164	1	328	2	cpmp-12	52	1	104	2	cpp-4	65747	1	131494	2	cpp-4	44419	1	88838	2	ama1_D3-30	35968	1	71936	2	ama1_D3-30	59031	1	118062	2	cpmp-12	164	1	328	1	cpmp-12	52	1	104	1	No
007H	H00					cpmp-12	164	1			cpmp-12	52	1			cpp-4	65747	1			cpp-4	44419	1			ama1_D3-30	35968	1			ama1_D3-30	59031	1			cpmp-12	164	1		1	cpmp-12	52	1		1	No
007H	H08	007H-H08-swga_S75_L001_R1_001.fastq.gz	007H-H08-swga_S75_L001_R2_001.fastq.gz	007H-H08-plasma_S125_L001_R1_001.fastq.gz	007H-H08-plasma_S125_L001_R2_001.fastq.gz	cpmp-12	1974	1	3948	2	cpmp-12	45	1	90	2				0		cpp-4	16134	1	32268	2				0		ama1_D3-30	27878	1	55756	2	cpmp-12	1974	1	3948	1	cpmp-12	45	1	90	1	No
007H	H08					cpmp-12	1974	1			cpmp-12	45	1								cpp-4	16134	1								ama1_D3-30	27878	1			cpmp-12	1974	1		1	cpmp-12	45	1		1	No
007H	H16	007H-H16-adn_S41_L001_R1_001.fastq.gz	007H-H16-adn_S41_L001_R2_001.fastq.gz	007H-H16-plasma_S126_L001_R1_001.fastq.gz	007H-H16-plasma_S126_L001_R2_001.fastq.gz	cpmp-13	36	0.82	44	2	NA	NA		0		cpp-22	103	0.52	198	2	NA	NA		0		ama1_D3-3	446	0.68	652	3	ama1_D3-21	319	1	319	1	cpmp-13	36	0.82	44	2		NA		0		No
007H	H16					cpmp-10	8	0.18								cpp-7	95	0.48								ama1_D3-27	104	0.16								cpmp-10	8	0.18								No
007H	H16																									ama1_D3-2	102	0.16
007H	H24	007H-H24-adn_S42_L001_R1_001.fastq.gz	007H-H24-adn_S42_L001_R2_001.fastq.gz	007H-H24-plasma_S127_L001_R1_001.fastq.gz	007H-H24-plasma_S127_L001_R2_001.fastq.gz	cpmp-12	76	0.94	162	4	NA	NA		0		cpp-4	52358	1	104716	2	cpp-4	50112	1	100224	2	ama1_D3-30	44366	1	88732	2	ama1_D3-30	25147	1	50294	2	cpmp-12	76	0.94	162	2	NA	NA		0	2	No
007H	H24					cpmp-13	5	0.06																												cpmp-13	5	0.06								Yes
007H	H24					cpmp-12	76	0.94			NA	NA				cpp-4	52358	1			cpp-4	50112	1			ama1_D3-30	44366	1			ama1_D3-30	25147	1			cpmp-12	76	0.94		2	NA	NA			2	No
007H	H24					cpmp-13	5	0.06																												cpmp-13	5	0.06								No
008	H00	CM008-H00-adn_S58_L001_R1_001.fastq.gz	CM008-H00-adn_S58_L001_R2_001.fastq.gz	CM008-H00-plasma_S104_L001_R1_001.fastq.gz	CM008-H00-plasma_S104_L001_R2_001.fastq.gz	cpmp-38	3992	1	3992	1	cpmp-38	1589	1	1589	1	cpp-8	82099	1	82099	1	cpp-8	53013	1	53013	1	ama1_D3-30	55043	1	55043	1	ama1_D3-30	25259	1	25259	1	cpp-8	82099	1	82099	1	cpp-8	53013	1	53013	1	No
008	H08	CM008-H08-adn_S17_L001_R1_001.fastq.gz	CM008-H08-adn_S17_L001_R2_001.fastq.gz	CM008-H08-plasma_S105_L001_R1_001.fastq.gz	CM008-H08-plasma_S105_L001_R2_001.fastq.gz	cpmp-38	6953	1	6953	1	cpmp-38	3008	1	3008	1	cpp-8	126747	1	126747	1	cpp-8	24314	1	24314	1	NA	NA		NA		ama1_D3-30	53848	1	53848	1	cpp-8	126747	1	126747	1	cpp-8	24314	1	24314	1	No
008	H16	CM008-H16-adn_S18_L001_R1_001.fastq.gz	CM008-H16-adn_S18_L001_R2_001.fastq.gz	CM008-H16-plasma_S106_L001_R1_001.fastq.gz	CM008-H16-plasma_S106_L001_R2_001.fastq.gz	cpmp-38	1870	1	1870	1	cpmp-38	174	1	174	1	cpp-8	26564	1	26564	1	cpp-8	2964	1	2964	1	ama1_D3-30	21220	1	21220	1	ama1_D3-30	2430	0.96	2541	2	cpp-8	26564	1	26564	1	cpp-8	2964	1	2964	1	No
008	H16														1																ama1_D3-21	111	0.04
008	H24	CM008-H24-adn_S19_L001_R1_001.fastq.gz	CM008-H24-adn_S19_L001_R2_001.fastq.gz	CM008-H24-plasma_S107_L001_R1_001.fastq.gz	CM008-H24-plasma_S107_L001_R2_001.fastq.gz	cpmp-38	1480	1	1480	1	cpmp-38	497	1	497		cpp-8	5829	0.97	5980	2	cpp-8	12920	1	12920	1	ama1_D3-30	18720	0.98	19168	2	ama1_D3-30	3467	1	3467	1	cpp-8	5829	0.97	5980	2	cpp-8	12920	1	12920	1	No
008	H24															cpp-38	151	0.03								ama1_D3-16	448	0.02								cpp-38	151	0.03								Yes
012H	H00	012H-H00-swga_S76_L001_R1_001.fastq.gz	012H-H00-swga_S76_L001_R2_001.fastq.gz	012H-H00-plasma_S128_L001_R1_001.fastq.gz	012H-H00-plasma_S128_L001_R2_001.fastq.gz				0		cpmp-19	3261	1	3261	1	cpp-39	36899	1	36899	1	cpp-39	93801	1	93801	1				0		ama1_D3-3	65242	1	65242	1	cpp-39	36899	1	36899	1	cpp-39	93801	1	93801	1	No
012H	H08	012H-H08-adn_S43_L001_R1_001.fastq.gz	012H-H08-adn_S43_L001_R2_001.fastq.gz	012H-H08-plasma_S129_L001_R1_001.fastq.gz	012H-H08-plasma_S129_L001_R2_001.fastq.gz	cpmp-19	2103	1	2103	1	cpmp-19	2611	1	2611	1	cpp-39	120048	1	120048	1	cpp-39	55321	1	55321	1	ama1_D3-3	40716	1	40716	1	ama1_D3-3	59876	1	59876	1	cpp-39	120048	1	120048	1	cpp-39	55321	1	55321	1	No
012H	H16	NA	NA	012H-H16-plasma_S130_L001_R1_001.fastq.gz	012H-H16-plasma_S130_L001_R2_001.fastq.gz				0		cpmp-19	465	1	465	1				0		cpp-39	2244	1	2244	1				0		ama1_D3-3	3483	0.96	3637	2				0		cpp-39	2244	1	2244	1
012H	H16																														ama1_D3-2	154	0.04
012H	H24	012H-H24-adn_S44_L001_R1_001.fastq.gz	012H-H24-adn_S44_L001_R2_001.fastq.gz	012H-H24-plasma_S131_L001_R1_001.fastq.gz	012H-H24-plasma_S131_L001_R2_001.fastq.gz	cpmp-19	1627	0.9	1812	3	cpmp-19	160	1	160	1	cpp-39	26763	0.88	30374	4	cpp-39	1068	1	1068	1	ama1_D3-3	21800	0.97	22437	2	ama1_D3-3	1646	1	1646	1	cpp-39	26763	0.88	30374	4	cpp-39	1068	1	1068	1	No
012H	H24					cpmp-20	106	0.06								cpp-22	1689	0.06								ama1_D3-12	637	0.03								cpp-22	1689	0.06								Yes
012H	H24					cpmp-13	79	0.04								cpp-7	1034	0.03																		cpp-7	1034	0.03								Yes
012H	H24															cpp-49	888	0.03																		cpp-49	888	0.03								Yes
013H	H00	013H-H00-swga_S78_L001_R1_001.fastq.gz	013H-H00-swga_S78_L001_R2_001.fastq.gz	013H-H00-plasma_S132_L001_R1_001.fastq.gz	013H-H00-plasma_S132_L001_R2_001.fastq.gz	cpmp-8	16414	1	16414	1	cpmp-8	150	1	150	1				0	1	cpp-50	48562	1	48562	1				0		ama1_D3-33	64732	1	64732	1	cpmp-8	16414	1	16414	1	cpmp-8	150	1	150	1	No
013H	H00
013H	H08	013H-H08-swga_S79_L001_R1_001.fastq.gz	013H-H08-swga_S79_L001_R2_001.fastq.gz	013H-H08-plasma_S133_L001_R1_001.fastq.gz	013H-H08-plasma_S133_L001_R2_001.fastq.gz	cpmp-8	12094	1	12094		cpmp-8	470	1	470	1				0		cpp-50	4247	1	4247	1				0		ama1_D3-33	9049	0.99	9145	2	cpmp-8	12094	1	12094	1	cpmp-8	470	1	470	1	No
013H	H08																														ama1_D3-47	96	0.01
013H	H16	013H-H16-adn_S1_L001_R1_001.fastq.gz	013H-H16-adn_S1_L001_R2_001.fastq.gz	NA	NA	cpmp-8	1619	0.97	1669					0		cpp-50	20500	0.95	21574	3				0		NA	NA		0					0		cpmp-8	1619	0.97	1669	2				0		No
013H	H16					cpmp-13	50	0.03								cpp-7	809	0.04																		cpmp-13	50	0.03								Yes
013H	H16															cpp-22	265	0.01
013H	H24	013H-H24-adn_S2_L001_R1_001.fastq.gz	013H-H24-adn_S2_L001_R2_001.fastq.gz	013H-H24-plasma_S134_L001_R1_001.fastq.gz	013H-H24-plasma_S134_L001_R2_001.fastq.gz	cpmp-8	1456	0.95	1539		cpmp-8	1727	1	1727	1	cpp-50	11215	1	11215	1	cpp-50	24233	1	24233	1	ama1_D3-33	7180	0.97	7401	3	ama1_D3-33	37184	1	37184	1	cpmp-8	1456	0.95	1539	3	cpmp-8	1727	1	1727	1	No
013H	H24					cpmp-13	57	0.04																		ama1_D3-12	142	0.02								cpmp-13	57	0.04								No
013H	H24					cpmp-20	26	0.02																		ama1_D3-36	79	0.01								cpmp-20	26	0.02								Yes
015H	H00	015H-H00-swga_S80_L001_R1_001.fastq.gz	015H-H00-swga_S80_L001_R2_001.fastq.gz	015H-H00-plasma_S135_L001_R1_001.fastq.gz	015H-H00-plasma_S135_L001_R2_001.fastq.gz				0		cpmp-2	1331	1	1331	1				0		cpp-65	18962	0.98	19321	2	ama1_D3-46	15645	0.8	19604	4	ama1_D3-46	26373	1	26373	1	ama1_D3-46	15645	0.8	19604	4	ama1_D3-46	26373	1	26373	1	No
015H	H00																				cpp-33	359	0.02			ama1_D3-48	1778	0.09								ama1_D3-48	1778	0.09								No
015H	H00																									ama1_D3-9	1653	0.08								ama1_D3-9/21	1653	0.08								No
015H	H00																									ama1_D3-3	528	0.03								ama1_D3-3	528	0.03								No
015H	H08	015H-H08-adn_S3_L001_R1_001.fastq.gz	015H-H08-adn_S3_L001_R2_001.fastq.gz	015H-H08-plasma_S136_L001_R1_001.fastq.gz	015H-H08-plasma_S136_L001_R2_001.fastq.gz	cpmp-2	2218	1	2218		cpmp-2	1167	1	1167	1	cpp-65	24800	0.98	25336	2	cpp-65	19132	1	19132	1	ama1_D3-46	15705	1	15705	1	ama1_D3-46	17944	1	17944	1	ama1_D3-46	15705	1	15705	1	ama1_D3-46	17944	1	17944	1	No
015H	H08															cpp-33	536	0.02
015H	H16	015H-H16-adn_S4_L001_R1_001.fastq.gz	015H-H16-adn_S4_L001_R2_001.fastq.gz	015H-H16-plasma_S137_L001_R1_001.fastq.gz	015H-H16-plasma_S137_L001_R2_001.fastq.gz	cpmp-2	922	0.85	1086		cpmp-2	523	0.9	580	2	cpp-65	8352	0.73	11410	3	cpp-65	2493	0.94	2656	2	ama1_D3-46	7090	0.74	9606	4	ama1_D3-46	8883	0.93	9541	2	ama1_D3-46	7090	0.74	9606	4	ama1_D3-46	8883	0.93	9541	2	No
015H	H16					cpmp-13	164	0.15			cpmp-16	57	0.1			cpp-22	2369	0.21			cpp-4	163	0.06			ama1_D3-3	1988	0.21			ama1_D3-21	658	0.07			ama1_D3-3	1988	0.21			ama1_D3-9/21	658	0.07			No
015H	H16															cpp-7	689	0.06								ama1_D3-9	379	0.04								ama1_D3-9/21	379	0.04								No
015H	H16																									ama1_D3-48	149	0.02								ama1_D3-48	149	0.02								No
015H	H24	015H-H24-adn_S5_L001_R1_001.fastq.gz	015H-H24-adn_S5_L001_R2_001.fastq.gz	NA	NA	cpmp-2	515	0.98	524					0		cpp-65	4851	0.98	4958	2				0		ama1_D3-46	2794	0.89	3138	3				0		ama1_D3-46	2794	0.89	3138	3				0		No
015H	H24					cpmp-13	9	0.02								cpp-33	107	0.02								ama1_D3-36 + 3	286	0.09								ama1_D3-36 + 3	286	0.09								Yes
015H	H24																									ama1_D3-1	58	0.02								ama1_D3-1	58	0.02								Yes
016H	H00	016H-H00-adn_S6_L001_R1_001.fastq.gz	016H-H00-adn_S6_L001_R2_001.fastq.gz	016H-H00-plasma_S138_L001_R1_001.fastq.gz	016H-H00-plasma_S138_L001_R2_001.fastq.gz	cpmp-48	2398	1	2398		cpmp-48	1008	1	1008	1	cpp-90	27379	1	27379	1	cpp-90	7464	1	7464	1	ama1_D3-42	12914	1	12914	1	ama1_D3-42	13092	0.83	13370	2	cpmp-48	2398	1	2398	1	cpmp-48	1008	1	1008	1	No
016H	H00																														ama1_D3-2	278	0.17
016H	H08	016H-H08-adn_S7_L001_R1_001.fastq.gz	016H-H08-adn_S7_L001_R2_001.fastq.gz	016H-H08-plasma_S139_L001_R1_001.fastq.gz	016H-H08-plasma_S139_L001_R2_001.fastq.gz	cpmp-48	12887	1	12887		cpmp-48	1564	0.99	1581	2	NA	NA		0		cpp-90	8834	1	8834	1	ama1_D3-42	92488	1	92488	1	ama1_D3-42	20781	1	20781	1	cpmp-48	12887	1	12887	1	cpmp-48	1564	0.99	1581	2	No
016H	H08										cpmp-16	17	0.01																												cpmp-16	17	0.01
016H	H16	016H-H16-adn_S8_L001_R1_001.fastq.gz	016H-H16-adn_S8_L001_R2_001.fastq.gz	016H-H16-plasma_S140_L001_R1_001.fastq.gz	016H-H16-plasma_S140_L001_R2_001.fastq.gz	cpmp-48	2641	0.99	2681		cpmp-48	1593	1	1593	1	cpp-90	39442	1	39442	1	cpp-90	12280	1	12280	1	ama1_D3-42	18633	1	18633	1	ama1_D3-42	23951	1	23951	1	cpmp-48	2641	0.99	2681	2	cpmp-48	1593	1	1593	1	No
016H	H16					cpmp-31	40	0.01																												cpmp-31	40	0.01								Yes
016H	H24	016H-H24-adn_S45_L001_R1_001.fastq.gz	016H-H24-adn_S45_L001_R2_001.fastq.gz	016H-H24-plasma_S141_L001_R1_001.fastq.gz	016H-H24-plasma_S141_L001_R2_001.fastq.gz	cpmp-37	2904	0.74	3931		cpmp-37	1049	0.85	1233	2	cpp-61	91022		100979	3	cpp-61	17010		18639	2	NA	NA		0		ama1_D3-40	17065		21018	3	cpmp-37	2904	0.74	3931	2	cpmp-37	1049	0.85	1233	2	Yes
016H	H24					cpmp-38	1027	0.26			cpmp-38	184	0.15			cpp-5	8140				cpp-5	1629									ama1_D3-29	3342				cpmp-38	1027	0.26			cpmp-38	184	0.15			Yes
016H	H24															cpp-4	1817														ama1_D3-44	611
018H	H00	018H-H00-swga_S66_L001_R1_001.fastq.gz	018H-H00-swga_S66_L001_R2_001.fastq.gz	NA	NA				0					0					0					0		ama1_D3-2	12779	0.59	21486	4				0		ama1_D3-2	12779	0.59	21486	4				0		No
018H	H00																									ama1_D3-29	3461	0.16								ama1_D3-29	3461	0.16								No
018H	H00																									ama1_D3-21	2651	0.12								ama1_D3-21	2651	0.12								No
018H	H00																									ama1_D3-10	2595	0.12								ama1_D3-10	2595	0.12								No
018H	H08	018H-H08-adn_S46_L001_R1_001.fastq.gz	018H-H08-adn_S46_L001_R2_001.fastq.gz	018H-H08-plasma_S142_L001_R1_001.fastq.gz	018H-H08-plasma_S142_L001_R2_001.fastq.gz	cpmp-40	1302	0.59	2199	2	cpmp-52	212	0.88	240	3	cpp-75	8834	0.53	16759	3	cpp-75	2525	0.56	4539	3	ama1_D3-2	5332	0.44	12076	4	ama1_D3-29	2921	0.5	5839	2	ama1_D3-2	5332	0.44	12076	4	ama1_D3-29	2921	0.5	5839	2	No
018H	H08					cpmp-52	897	0.41			cpmp-40	25	0.1			cpp-35 + 22	7753	0.46			cpp-35	1872	0.41			ama1_D3-29	3990	0.33			ama1_D3-2	2918	0.5			ama1_D3-29	3990	0.33			ama1_D3-2	2918	0.5			No
018H	H08										cpmp-35	3	0.01			cpp-5	172	0.01			cpp-65	142	0.03			ama1_D3-21	1478	0.12								ama1_D3-21	1478	0.12								No
018H	H08																									ama1_D3-10	1276	0.11								ama1_D3-10	1276	0.11								No
018H	H16	018H-H16-adn_S47_L001_R1_001.fastq.gz	018H-H16-adn_S47_L001_R2_001.fastq.gz	018H-H16-plasma_S143_L001_R1_001.fastq.gz	018H-H16-plasma_S143_L001_R2_001.fastq.gz	cpmp-40	207	0.73	284	3	cpmp-52	377	0.69	545	2	cpp-75	2960	0.51	5846	3	cpp-75	4733	0.69	6879	2	ama1_D3-2	1831	0.63	2924	2	ama1_D3-29	5346	0.74	7255	2	ama1_D3-2	1831	0.63	2924	2	ama1_D3-29	5346	0.74	7255	2	No
018H	H16					cpmp-52	64	0.23			cpmp-40	168	0.31			cpp-35	2798	0.48			cpp-35	2146	0.31			ama1_D3-29	1093	0.37			ama1_D3-2	1909	0.26			ama1_D3-29	1093	0.37			ama1_D3-2	1909	0.26			No
018H	H16					cpmp-10	13	0.05								cpp-34	88	0.02
018H	H24	018H-H24-adn_S48_L001_R1_001.fastq.gz	018H-H24-adn_S48_L001_R2_001.fastq.gz	018H-H24-plasma_S144_L001_R1_001.fastq.gz	018H-H24-plasma_S144_L001_R2_001.fastq.gz	cpmp-52	343	0.51	668	2	NA	NA		0		cpp-75	4360	0.57	7673	2	cpp-75	614	0.83	743	2	ama1_D3-2	1357	0.5	2736	3	ama1_D3-29	1590	0.72	2204	2	ama1_D3-2	1357	0.5	2736	3	ama1_D3-29	1590	0.72	2204	2	No
018H	H24					cpmp-40	325	0.49								cpp-35	3313	0.43			cpp-4	129	0.17			ama1_D3-29	1136	0.42			ama1_D3-2	614	0.28			ama1_D3-29	1136	0.42			ama1_D3-2	614	0.28			No
018H	H24																									ama1_D3-27	243	0.09								ama1_D3-27	243	0.09								Yes
021	H00	CM021-H00-adn_S20_L001_R1_001.fastq.gz	CM021-H00-adn_S20_L001_R2_001.fastq.gz	CM021-H00-plasma_S108_L001_R1_001.fastq.gz	CM021-H00-plasma_S108_L001_R2_001.fastq.gz	cpmp-5	2853	0.82	3467	2	cpmp-5	3145	0.82	3858	2	cpp-88	98987	0.98	100574	2	cpp-88	67283	0.98	68409	2	ama1_D3-31	63147	1	63147	1	ama1_D3-31	77932	1	77932	1	cpmp-5	2853	0.82	3467	2	cpmp-5	3145	0.82	3858	2	No
021	H00					cpmp-89	614	0.18			cpmp-89	713	0.18			cpp-30	1587	0.02			cpp-30	1126	0.02													cpmp-89	614	0.18			cpmp-89	713	0.18			No
021	H08	CM021-H08-adn_S21_L001_R1_001.fastq.gz	CM021-H08-adn_S21_L001_R2_001.fastq.gz	CM021-H08-plasma_S109_L001_R1_001.fastq.gz	CM021-H08-plasma_S109_L001_R2_001.fastq.gz	cpmp-5	1713	0.7	2443	2	cpmp-5	3339	0.84	3957	2	cpp-88	21604	0.95	22686	2	cpp-88	46908	0.98	47836	2	ama1_D3-31	31544	1	31544	1	ama1_D3-31	65506	1	65506	1	cpmp-5	1713	0.7	2443	2	cpmp-5	3339	0.84	3957	2	No
021	H08					cpmp-89	730	0.3			cpmp-89	618	0.16			cpp-30	1082	0.05			cpp-30	928	0.02													cpmp-89	730	0.3			cpmp-89	618	0.16			No
021	H16	CM021-H16-adn_S22_L001_R1_001.fastq.gz	CM021-H16-adn_S22_L001_R2_001.fastq.gz	CM021-H16-plasma_S110_L001_R1_001.fastq.gz	CM021-H16-plasma_S110_L001_R2_001.fastq.gz	cpmp-5	3510	0.77	4577	2	cpmp-5	2233	0.76	2957	2	cpp-88	44573	0.96	46525	2	cpp-88	35071	0.95	36790	2	ama1_D3-31	52887	1	52887	1	ama1_D3-31	31830	1	31830	1	cpmp-5	3510	0.77	4577	2	cpmp-5	2233	0.76	2957	2	No
021	H16					cpmp-89	1067	0.23			cpmp-89	724	0.24			cpp-30	1952	0.04			cpp-30	1719	0.05													cpmp-89	1067	0.23			cpmp-89	724	0.24			No
021	H24	CM021-H24-adn_S23_L001_R1_001.fastq.gz	CM021-H24-adn_S23_L001_R2_001.fastq.gz	CM021-H24-plasma_S111_L001_R1_001.fastq.gz	CM021-H24-plasma_S111_L001_R2_001.fastq.gz	cpmp-5	4033	0.84	4823	2	cpmp-5	4500	0.81	5581	2	cpp-88	70886	0.98	72583	2	cpp-88	71182	0.98	72998	2	ama1_D3-31	57368	1	57368	1	ama1_D3-31	80393	1	80393	1	cpmp-5	4033	0.84	4823	2	cpmp-5	4500	0.81	5581	2	No
021	H24					cpmp-89	790	0.16			cpmp-89	1081	0.19			cpp-30	1697	0.02			cpp-30	1816	0.02													cpmp-89	790	0.16			cpmp-89	1081	0.19			No
023	H00	CM023-H00-adn_S24_L001_R1_001.fastq.gz	CM023-H00-adn_S24_L001_R2_001.fastq.gz	CM023-H00-plasma_S112_L001_R1_001.fastq.gz	CM023-H00-plasma_S112_L001_R2_001.fastq.gz	cpmp-68	1217	0.75	1630	3	cpmp-68	1001	0.61	1634	4	cpp-167	84893	0.82	103177	3	cpp-167	29832	0.66	44945	4	ama1_D3-38	19504	0.8	24236	3	ama1_D3-38	26140	0.6	43444	3	cpp-167	84893	0.82	103177	3	cpp-167	29832	0.66	44945	4	No
023	H00					cpmp-91	354	0.22			cpmp-91	542	0.33			cpp-41	14419	0.14			cpp-41	10934	0.24			ama1_D3-51	3615	0.15			ama1_D3-51	16668	0.38			cpp-41	14419	0.14			cpp-41	10934	0.24			No
023	H00					cpmp-3	59	0.04			cpmp-3	74	0.05			cpp-22	3865	0.04			cpp-22	3450	0.08			ama1_D3-3	1117	0.05			ama1_D3-46	636	0.01			cpp-22	3865	0.04			cpp-22	3450	0.08			No
023	H00										cpmp-20	17	0.01								cpp-142	729	0.02																		cpp-142	729	0.02
023	H16	CM023-H16-adn_S92_L001_R1_001.fastq.gz	CM023-H16-adn_S92_L001_R2_001.fastq.gz	CM023-H16-plasma_S113_L001_R1_001.fastq.gz	CM023-H16-plasma_S113_L001_R2_001.fastq.gz	cpmp-91	6185	0.68	9039	4	cpmp-91	1152	0.66	1748	4	cpp-41	35762	0.49	72287	6	cpp-41	43118	0.52	83405	6	ama1_D3-51	601	0.69	875	4	ama1_D3-51	20935	0.71	29653	4	cpp-41	35762	0.49	72287	6	cpp-41	43118	0.52	83405	6	No
023	H16					cpmp-68	1375	0.15			cpmp-68	281	0.16			cpp-167	20571	0.28			cpp-167	22704	0.27			ama1_D3-38	143	0.16			ama1_D3-30	5026	0.17			cpp-167	20571	0.28			cpp-167	22704	0.27			No
023	H16					cpmp-3	1221	0.14			cpmp-3	270	0.15			cpp-22	8747	0.12			cpp-22	11523	0.14			ama1_D3-30	99	0.11			ama1_D3-38	3095	0.1			cpp-22	8747	0.12			cpp-22	11523	0.14			No
023	H16					cpmp-20	258	0.03			cpmp-20	45	0.03			cpp-79	5048	0.07			cpp-79	3080	0.04			ama1_D3-46	32	0.04			ama1_D3-46	597	0.02			cpp-79	5048	0.07			cpp-79	3080	0.04			Yes
023	H16															cpp-142	1276	0.02			cpp-142	1889	0.02													cpp-142	1276	0.02			cpp-142	1889	0.02			Yes
023	H16															cpp-186	883	0.01			cpp-186	1091	0.01													cpp-186	883	0.01			cpp-186	1091	0.01			Yes
024H	H00	024H-H00-adn_S84_L001_R1_001.fastq.gz	024H-H00-adn_S84_L001_R2_001.fastq.gz	024H-H00-plasma_S145_L001_R1_001.fastq.gz	024H-H00-plasma_S145_L001_R2_001.fastq.gz	cpmp-20	6726	1	6726	1	cpmp-20	3325	1	3325	1	cpp-49	40317	1	40317	1	cpp-49	87415	1	87415	1	ama1_D3-12	1165	1	1165	1	ama1_D3-12	65427	1	65427	1	cpp-49	40317	1	40317	1	cpp-49	87415	1	87415	1	No
024H	H08	024H-H08-adn_S85_L001_R1_001.fastq.gz	024H-H08-adn_S85_L001_R2_001.fastq.gz	024H-H08-plasma_S146_L001_R1_001.fastq.gz	024H-H08-plasma_S146_L001_R2_001.fastq.gz	cpmp-20	1509	1	1509	1	cpmp-20	5302	1	5302	1	cpp-49	80148	1	80148	1	cpp-49	132990	1	132990	1	ama1_D3-12	21693	1	21693	1	ama1_D3-12	96313	1	96313	1	cpp-49	80148	1	80148	1	cpp-49	132990	1	132990	1	No
024H	H16	024H-H16-adn_S86_L001_R1_001.fastq.gz	024H-H16-adn_S86_L001_R2_001.fastq.gz	024H-H16-plasma_S147_L001_R1_001.fastq.gz	024H-H16-plasma_S147_L001_R2_001.fastq.gz	cpmp-56	957	0.78	1233	2	cpmp-20	2469	1	2469	1	cpp-107	39814	0.82	52411	3	cpp-49	68338	1	68338	1	ama1_D3-51	19170	0.83	23229	2	ama1_D3-12	63474	1	63474	1	cpp-107	39814	0.82	52411	3	cpp-49	68338	1	68338	1	Yes
024H	H16															cpp-49	8460	0.17																		cpp-49	8460	0.17								No
024H	H16					cpmp-20	276	0.22								cpp-66	4137	0.09								ama1_D3-12	4059	0.17								cpp-66	4137	0.09								Yes
024H	H24	024H-H24-adn_S57_L001_R1_001.fastq.gz	024H-H24-adn_S57_L001_R2_001.fastq.gz	NA	NA	cpmp-20	3479	1	3479	1				0		cpp-49	42124	1	42124	1				0		ama1_D3-12	39653	1	39653	1				0		cpp-49	42124	1	42124	1			NA	0		No
029H	H00	029H-H00-adn_S9_L001_R1_001.fastq.gz	029H-H00-adn_S9_L001_R2_001.fastq.gz	NA	NA	cpmp-57	883	0.98	904	2				0		cpp-51	8496	0.97	8760	2				0		NA	NA		0					0		NA	NA		0					0		No
029H	H00					cpmp-18	21	0.02								cpp-9	264	0.03
029H	H08	029H-H08-adn_S10_L001_R1_001.fastq.gz	029H-H08-adn_S10_L001_R2_001.fastq.gz	029H-H08-plasma_S148_L001_R1_001.fastq.gz	029H-H08-plasma_S148_L001_R2_001.fastq.gz	cpmp-57	1467	1	1467	1	cpmp-57	3009	1	3009	1	cpp-51	22843	1	22843	1	cpp-51	55559	1	55559	1	ama1_D3-20	18757	0.87	21597	2	ama1_D3-20	62963	0.82	76448	2	ama1_D3-20	18757	0.87	21597	2	ama1_D3-20	62963	0.82	76448	2	No
029H	H08																									ama1_D3-6	2840	0.13			ama1_D3-6	13485	0.18			ama1_D3-6	2840	0.13			ama1_D3-6	13485	0.18			No
029H	H16	029H-H16-adn_S11_L001_R1_001.fastq.gz	029H-H16-adn_S11_L001_R2_001.fastq.gz	029H-H16-plasma_S149_L001_R1_001.fastq.gz	029H-H16-plasma_S149_L001_R2_001.fastq.gz	cpmp-57	1249	1	1249	1	cpmp-57	3300	1	3300	1	cpp-51	29921	1	29921	1	cpp-51	25385	1	25385	1	ama1_D3-20	17927	0.85	21202	2	ama1_D3-20	73124	0.84	86748	2	ama1_D3-20	17927	0.85	21202	2	ama1_D3-20	73124	0.84	86748	2	No
029H	H16																									ama1_D3-6	3275	0.15			ama1_D3-6	13624	0.16			ama1_D3-6	3275	0.15			ama1_D3-6	13624	0.16			No
029H	H24	029H-H24-adn_S12_L001_R1_001.fastq.gz	029H-H24-adn_S12_L001_R2_001.fastq.gz	NA	NA	cpmp-57	2482	1	2482	1				0		cpp-51	58667	1	58667	1				0		ama1_D3-20	42518	0.84	50706	2				0		ama1_D3-20	42518	0.84	50706	2				0		No
029H	H24																									ama1_D3-6	8188	0.16								ama1_D3-6	8188	0.16								No
030	H00	CM030-H00-adn_S93_L001_R1_001.fastq.gz	CM030-H00-adn_S93_L001_R2_001.fastq.gz	CM030-H00-plasma_S114_L001_R1_001.fastq.gz	CM030-H00-plasma_S114_L001_R2_001.fastq.gz	cpmp-2	2711	1	2711	1	cpmp-2	3783	1	3783	1	cpp-64	46593	1	46593	1	cpp-64	75575	1	75575	1	ama1_D3-12	37781	1	37781	1	ama1_D3-12	67617	1	67617	1	cpmp-2	2711	1	2711	1	cpmp-2	3783	1	3783	1	No
030	H08	CM030-H08-adn_S94_L001_R1_001.fastq.gz	CM030-H08-adn_S94_L001_R2_001.fastq.gz	CM030-H08-plasma_S115_L001_R1_001.fastq.gz	CM030-H08-plasma_S115_L001_R2_001.fastq.gz	cpmp-2	2718	1	2718	1	cpmp-2	2750	1	2750	1	cpp-64	37751	1	37751	1	cpp-64	42983	1	42983	1	ama1_D3-12	44902	1	44902	1	ama1_D3-12	47233	1	47233	1	cpmp-2	2718	1	2718		cpmp-2	2750	1	2750		No
030	H16	CM030-H16-adn_S95_L001_R1_001.fastq.gz	CM030-H16-adn_S95_L001_R2_001.fastq.gz	CM030-H16-plasma_S116_L001_R1_001.fastq.gz	CM030-H16-plasma_S116_L001_R2_001.fastq.gz	cpmp-2	10238	1	10238	1	cpmp-2	2885	1	2885	1	cpp-64	20806	1	20806	1	cpp-64	46366	1	46366	1	ama1_D3-12	32277	1	32277	1	ama1_D3-12	53844	1	53844	1	cpmp-2	10238	1	10238		cpmp-2	2885	1	2885		No
030	H24	CM030-H24-adn_S54_L001_R1_001.fastq.gz	CM030-H24-adn_S54_L001_R2_001.fastq.gz	CM030-H24-plasma_S117_L001_R1_001.fastq.gz	CM030-H24-plasma_S117_L001_R2_001.fastq.gz	cpmp-2	12034	1	12034	1	cpmp-2	2238	1	2238	1	cpp-64	14753	1	14753	1	cpp-64	37835	1	37835	1	ama1_D3-12	101833	1	101833	1	ama1_D3-12	43087	1	43087	1	cpmp-2	12034	1	12034		cpmp-2	2238	1	2238		No
031	H00	CM031-H00-adn_S55_L001_R1_001.fastq.gz	CM031-H00-adn_S55_L001_R2_001.fastq.gz	CM031-H00-plasma_S118_L001_R1_001.fastq.gz	CM031-H00-plasma_S118_L001_R2_001.fastq.gz	cpmp-17	8969	0.8	11170	2	cpmp-17	1069	0.67	1592	2	cpp-71	15658	0.61	25559	4	cpp-71	7024	0.56	12449	2	ama1_D3-21	53710	0.69	77674	4	ama1_D3-21	12594	0.58	21901	4	ama1_D3-21	53710	0.69	77674	4	ama1_D3-21	12594	0.58	21901	4	No
031	H00					cpmp-94	2201	0.2			cpmp-94	523	0.33			cpp-85	7699	0.3			cpp-85	5425	0.44			ama1_D3-6	9439	0.12			ama1_D3-6	8186	0.37			ama1_D3-6	9439	0.12			ama1_D3-6	8186	0.37			No
031	H00															cpp-128	1235	0.05								ama1_D3-29	7494	0.1			ama1_D3-29	575	0.03			ama1_D3-29	7494	0.1			ama1_D3-29	575	0.03			No
031	H00	CM031-H00-adn_S55_L001_R1_001.fastq.gz	CM031-H00-adn_S55_L001_R2_001.fastq.gz	CM031-H00-plasma_S118_L001_R1_001.fastq.gz	CM031-H00-plasma_S118_L001_R2_001.fastq.gz											cpp-96	967	0.04								ama1_D3-3	7031	0.09			ama1_D3-3	546	0.02			ama1_D3-3	7031	0.09			ama1_D3-3	546	0.02			No
031	H08	CM031-H08-adn_S56_L001_R1_001.fastq.gz	CM031-H08-adn_S56_L001_R2_001.fastq.gz	CM031-H08-plasma_S119_L001_R1_001.fastq.gz	CM031-H08-plasma_S119_L001_R2_001.fastq.gz	cpmp-94	5083	0.86	5884	2	cpmp-94	1160	0.91	1279	2	cpp-85	53904	0.91	59008	4	cpp-85	12204	0.95	12810	2	ama1_D3-6	45016	0.75	59937	4	ama1_D3-6	12797	0.97	13181	2	ama1_D3-6	45016	0.75	59937	4	ama1_D3-6	12797	0.97	13181	2	No
031	H08					cpmp-17	801	0.14			cpmp-17	119	0.09			cpp-71	2334	0.04			cpp-71	606	0.05			ama1_D3-3	5032	0.08			ama1_D3-21	384	0.03			ama1_D3-3	5032	0.08			ama1_D3-21	384	0.03			No
031	H08															cpp-128	1553	0.03								ama1_D3-21	5004	0.08								ama1_D3-21	5004	0.08								No
031	H08															cpp-96	1217	0.02								ama1_D3-29	4885	0.08								ama1_D3-29	4885	0.08								No
031	H16	CM031-H16-adn_S97_L001_R1_001.fastq.gz	CM031-H16-adn_S97_L001_R2_001.fastq.gz	CM031-H16-plasma_S120_L001_R1_001.fastq.gz	CM031-H16-plasma_S120_L001_R2_001.fastq.gz	cpmp-94	661	0.85	781	2	cpmp-94	1613	1	1613	1	cpp-85	4996	1	4996	1	cpp-85	33261	0.96	34525	2	ama1_D3-6	7216	1	7216	1	ama1_D3-6	20374	1	20374	1	ama1_D3-6	7216	1	7216	1	ama1_D3-6	20374	1	20374	1	No
031	H16					cpmp-17	120	0.15													cpp-71	1264	0.04
031H	H00	031H-H00-swga_S68_L001_R1_001.fastq.gz	031H-H00-swga_S68_L001_R2_001.fastq.gz	031H-H00-plasma_S150_L001_R1_001.fastq.gz	031H-H00-plasma_S150_L001_R2_001.fastq.gz				0		cpmp-18	2619	0.79	3297	2				0		cpp-88	32428	0.57	57255	2	ama1_D3-2	12201	0.79	15476	3	ama1_D3-2	56678	0.77	73442	3	ama1_D3-2	12201	0.79	15476	3	ama1_D3-2	56678	0.77	73442	3	No
031H	H00										cpmp-32	678	0.21								cpp-48	24827	0.43			ama1_D3-3	2355	0.15			ama1_D3-3	14820	0.2			ama1_D3-3	2355	0.15			ama1_D3-3	14820	0.2			No
031H	H00																									ama1_D3-8	920	0.06			ama1_D3-8	1944	0.03			ama1_D3-8	920	0.06			ama1_D3-8	1944	0.03			No
031H	H08	031H-H08-adn_S13_L001_R1_001.fastq.gz	031H-H08-adn_S13_L001_R2_001.fastq.gz	031H-H08-plasma_S151_L001_R1_001.fastq.gz	031H-H08-plasma_S151_L001_R2_001.fastq.gz	cpmp-18	1872	0.8	2335	3	cpmp-18	1470	0.79	1871	2	cpp-88	34631	0.55	63506	2	cpp-88	15155	0.54	27917	2	ama1_D3-2	23031	0.8	28665	3	ama1_D3-2	40874	0.77	52799	3	ama1_D3-2	23031	0.8	28665	3	ama1_D3-2	40874	0.77	52799	3	No
031H	H08					cpmp-32	438	0.19			cpmp-32	401	0.21			cpp-48	28875	0.45			cpp-48	12762	0.46			ama1_D3-3	4966	0.17			ama1_D3-3	11238	0.21			ama1_D3-3	4966	0.17			ama1_D3-3	11238	0.21			No
031H	H08					cpmp-20	25	0.01																		ama1_D3-8	668	0.02			ama1_D3-8	687	0.01			ama1_D3-8	668	0.02			ama1_D3-8	687	0.01			No
031H	H16	031H-H16-adn_S14_L001_R1_001.fastq.gz	031H-H16-adn_S14_L001_R2_001.fastq.gz	031H-H16-plasma_S152_L001_R1_001.fastq.gz	031H-H16-plasma_S152_L001_R2_001.fastq.gz	NA	NA		0		cpmp-18	1758	0.71	2463	2	cpp-88	47107	0.56	83791	2	cpp-48	18903	0.56	34052	2	ama1_D3-2	27653	0.78	35385	3	ama1_D3-2	23289	0.73	31839	2	ama1_D3-2	27653	0.78	35385	3	ama1_D3-2	23289	0.73	31839	2	No
031H	H16										cpmp-32	705	0.29			cpp-48	36684	0.44			cpp-88	15149	0.44			ama1_D3-3	6647	0.19			ama1_D3-3	8550	0.27			ama1_D3-3	6647	0.19			ama1_D3-3	8550	0.27			No
031H	H16																			2						ama1_D3-8	1085	0.03								ama1_D3-8	1085	0.03								No
032H	H08	032H-H08-adn_S15_L001_R1_001.fastq.gz	032H-H08-adn_S15_L001_R2_001.fastq.gz	032H-H08-plasma_S153_L001_R1_001.fastq.gz	032H-H08-plasma_S153_L001_R2_001.fastq.gz	NA	NA		0		cpmp-62	1961	0.95	2068	2	cpp-129	20408	0.56	36425		cpp-129	12944	0.6	21496	2	ama1_D3-44	37727	0.98	38546	2	ama1_D3-44	30684	1	30684	1	cpp-129	20408	0.56	36425	2	cpp-129	12944	0.6	21496	2	No
032H	H08										cpmp-63	107	0.05			cpp-69	16017	0.44			cpp-69	8552	0.4			ama1_D3-15	819	0.02								cpp-69	16017	0.44			cpp-69	8552	0.4			No
032H	H16	032H-H16-adn_S16_L001_R1_001.fastq.gz	032H-H16-adn_S16_L001_R2_001.fastq.gz	032H-H16-plasma_S154_L001_R1_001.fastq.gz	032H-H16-plasma_S154_L001_R2_001.fastq.gz	cpmp-62	1342	0.97	1389	2	cpmp-62	784	0.97	807	2	cpp-129	11637	0.61	19160	2	cpp-129	3278	0.52	6295	2	ama1_D3-44	18455	0.96	19236	2	ama1_D3-44	20737	0.98	21108	2	cpp-129	11637	0.61	19160	2	cpp-129	3278	0.52	6295	2	No
032H	H16					cpmp-63	47	0.03			cpmp-63	23	0.03			cpp-69	7523	0.39			cpp-69	3017	0.48			ama1_D3-15	781	0.04			ama1_D3-15	371	0.02			cpp-69	7523	0.39			cpp-69	3017	0.48			No
032H	H24	NA	NA	032H-H24-plasma_S155_L001_R1_001.fastq.gz	032H-H24-plasma_S155_L001_R2_001.fastq.gz				0		NA	NA		0					0		cpp-69	24	0.8	30	2				0		ama1_D3-44	61	0.6	102	2				0		cpp-69	24	0.8	30	2
032H	H24																				cpp-129	6	0.2								ama1_D3-21	41	0.4								cpp-129	6	0.2
042H	H00	NA	NA	042H-H00-plasma_S159_L001_R1_001.fastq.gz	042H-H00-plasma_S159_L001_R2_001.fastq.gz				0		cpmp-46	1163	0.76	1523	1				0		cpp-27	54920	0.72	76136	2				0		ama1_D3-6	59223	0.77	76928	2				0		cpmp-46	1163	0.76	1523	2
042H	H00										cpmp-47	360	0.24								cpp-5 + 49	21216	0.28								ama1_D3-40	17705	0.23								cpmp-47	360	0.24
042H	H08	042H-H08-adn_S25_L001_R1_001.fastq.gz	042H-H08-adn_S25_L001_R2_001.fastq.gz	042H-H08-plasma_S160_L001_R1_001.fastq.gz	042H-H08-plasma_S160_L001_R2_001.fastq.gz	cpmp-46	12451	0.64	19385	2	cpmp-46	3358	0.6	5560	1	cpp-27	81573	0.62	131894	2	cpp-27	34880	0.6	58470	2	NA	NA		0		NA	NA		0		cpmp-46	12451	0.64	19385	2	cpmp-46	3358	0.6	5560	2	No
042H	H08					cpmp-47	6934	0.36			cpmp-47	2202	0.4			cpp-5 + 49	50321	0.38			cpp-5 + 49	23590	0.4													cpmp-47	6934	0.36			cpmp-47	2202	0.4			No
042H	H16	042H-H16-adn_S26_L001_R1_001.fastq.gz	042H-H16-adn_S26_L001_R2_001.fastq.gz	042H-H16-plasma_S161_L001_R1_001.fastq.gz	042H-H16-plasma_S161_L001_R2_001.fastq.gz	cpmp-46	2161	0.56	3851	4	cpmp-47	874	0.52	1673	1	cpp-27	40565	0.6	76219	2	cpp-5	10653	0.52	20422	2	ama1_D3-6	24734	0.56	44516	2	ama1_D3-6	16666	0.58	28614	2	cpmp-46	2161	0.56	3851	4	cpmp-47	874	0.52	1673	2	No
042H	H16					cpmp-47	1468	0.38			cpmp-46	799	0.48			cpp-5 + 49	35654	0.4			cpp-27	9769	0.48			ama1_D3-40	19782	0.44			ama1_D3-40	11948	0.42			cpmp-47	1468	0.38			cpmp-46	799	0.48			No
042H	H16					cpmp-40	179	0.05																												cpmp-40	179	0.05								Yes
042H	H16					cpmp-52	43	0.01																												cpmp-52	43	0.01								Yes
042H	H24	042H-H24-adn_S27_L001_R1_001.fastq.gz	042H-H24-adn_S27_L001_R2_001.fastq.gz	NA	NA	cpmp-46	1088	0.4	2736	4				0		cpp-27	10904	0.47	23240	4				0		ama1_D3-6	7294	0.55	13379	4				0		cpmp-46	1088	0.4	2736	4				0		No
042H	H24					cpmp-47	912	0.33								cpp-5	10203	0.44								ama1_D3-40	5008	0.37								cpmp-47	912	0.33								No
042H	H24					cpmp-40	409	0.15								cpp-35	1451	0.06								ama1_D3-2	590	0.04								cpmp-40	409	0.15								No
042H	H24					cpmp-52	327	0.12								cpp-75	682	0.03								ama1_D3-29	487	0.04								cpmp-52	327	0.12								No
053H	H00	053H-H00-adn_S28_L001_R1_001.fastq.gz	053H-H00-adn_S28_L001_R2_001.fastq.gz	053H-H00-plasma_S162_L001_R1_001.fastq.gz	053H-H00-plasma_S162_L001_R2_001.fastq.gz	cpmp-67	4108	0.85	4805	3	cpmp-67	2469	1	2469	1	cpp-69	63154	0.96	65796	3	cpp-69	17157	1	17157	1	ama1_D3-2	30544	1	30544	1	ama1_D3-2	51178	1	51178	1	cpp-69	63154	0.96	65796	3	cpp-69	17157	1	17157	1	No
053H	H00					cpmp-18	583	0.12								cpp-48	1343	0.02																		cpp-48	1343	0.02								No
053H	H00					cpmp-32	114	0.02								cpp-88	1299	0.02																		cpp-88	1299	0.02								No
053H	H08	053H-H08-swga_S60_L001_R1_001.fastq.gz	053H-H08-swga_S60_L001_R2_001.fastq.gz	053H-H08-plasma_S163_L001_R1_001.fastq.gz	053H-H08-plasma_S163_L001_R2_001.fastq.gz				0		cpmp-67	291	1	291	1	cpp-69	49494	1	49494	1	cpp-69	457	1	457	1				0		ama1_D3-2	2663	1	2663	1	cpp-69	49494	1	49494	1	cpp-69	457	1	457	1	No
053H	H16	053H-H16-swga_S61_L001_R1_001.fastq.gz	053H-H16-swga_S61_L001_R2_001.fastq.gz	053H-H16-plasma_S164_L001_R1_001.fastq.gz	053H-H16-plasma_S164_L001_R2_001.fastq.gz				0		cpmp-67	35	1	35	1	cpp-69	68791	1	68791	1	cpp-69	830	1	830	1				0		ama1_D3-2	670	1	670	1	cpp-69	68791	1	68791	1	cpp-69	830	1	830	1	No
063H	H00	NA	NA	063H-H00-plasma_S166_L001_R1_001.fastq.gz	063H-H00-plasma_S166_L001_R2_001.fastq.gz				0		cpmp-52	486	1	486	1				0	3	NA	NA		NA					0		ama1_D3-24	7458	1	7458	1				0		ama1_D3-24	7458	1	7458	1	No
063H	H08	063H-H08-adn_S29_L001_R1_001.fastq.gz	063H-H08-adn_S29_L001_R2_001.fastq.gz	063H-H08-plasma_S167_L001_R1_001.fastq.gz	063H-H08-plasma_S167_L001_R2_001.fastq.gz	cpmp-18	4235	0.77	5516	3	cpmp-52	785	1	785	1	cpp-48	5288	0.39	13656		cpp-46	8163	1	8163	1	ama1_D3-2	3919	0.56	7017	4	ama1_D3-24	17215	1	17215	1	ama1_D3-2	3919	0.56	7017	4	ama1_D3-24	17215	1	17215	1	No
063H	H08					cpmp-32	959	0.17								cpp-88	4237	0.31								ama1_D3-24	1970	0.28								ama1_D3-24	1970	0.28								No
063H	H08					cpmp-52	322	0.06								cpp-46	4131	0.3								ama1_D3-3	1054	0.15								ama1_D3-3	1054	0.15								No
063H	H08																									ama1_D3-8	74	0.01								ama1_D3-8	74	0.01								No
063H	H16	063H-H16-adn_S30_L001_R1_001.fastq.gz	063H-H16-adn_S30_L001_R2_001.fastq.gz	063H-H16-plasma_S168_L001_R1_001.fastq.gz	063H-H16-plasma_S168_L001_R2_001.fastq.gz	cpmp-18	1251	0.7	1796	3	cpmp-52	715	0.98	726	2	cpp-46	6917	0.77	8926	4	cpp-46	6172	0.93	6646	2	ama1_D3-24	2062	0.59	3480	4	ama1_D3-24	9172	1	9172	1	ama1_D3-24	2062	0.59	3480	4	ama1_D3-24	9172	1	9172	1	No
063H	H16					cpmp-32	339	0.19			cpmp-2	11	0.02			cpp-48	956	0.11			cpp-38	474	0.07			ama1_D3-2	991	0.28								ama1_D3-2	991	0.28								No
063H	H16					cpmp-52	206	0.11								cpp-88	563	0.06								ama1_D3-3	387	0.11								ama1_D3-3	387	0.11								No
063H	H16	063H-H16-adn_S30_L001_R1_001.fastq.gz	063H-H16-adn_S30_L001_R2_001.fastq.gz	063H-H16-plasma_S168_L001_R1_001.fastq.gz	063H-H16-plasma_S168_L001_R2_001.fastq.gz											cpp-52	490	0.05								ama1_D3-27	40	0.01								ama1_D3-27	40	0.01								Yes
063H	H24	063H-H24-adn_S31_L001_R1_001.fastq.gz	063H-H24-adn_S31_L001_R2_001.fastq.gz	063H-H24-plasma_S169_L001_R1_001.fastq.gz	063H-H24-plasma_S169_L001_R2_001.fastq.gz	cpmp-46	3482	0.63	5514	4	cpmp-52	221	1	221	1	cpp-27	4306	0.34	12505	4	cpp-46	1125	1	1125	1	ama1_D3-6	3026	0.39	7738	4	ama1_D3-24	3182	1	3182	1	ama1_D3-6	3026	0.39	7738	4	ama1_D3-24	3182	1	3182	1	Yes
063H	H24					cpmp-47	1769	0.32								cpp-46	3341	0.27								ama1_D3-24	2333	0.3								ama1_D3-24	2333	0.3								No
063H	H24					cpmp-52	164	0.03								cpp-5	2715	0.22								ama1_D3-40	1770	0.23								ama1_D3-40	1770	0.23								Yes
063H	H24					cpmp-13	99	0.02								cpp-22	2143	0.17								ama1_D3-3	609	0.08								ama1_D3-3	609	0.08								No
064H	H00	064H-H00-adn_S87_L001_R1_001.fastq.gz	064H-H00-adn_S87_L001_R2_001.fastq.gz	064H-H00-plasma_S170_L001_R1_001.fastq.gz	064H-H00-plasma_S170_L001_R2_001.fastq.gz	cpmp-56	4372	1	4372	1	cpmp-56	2795	1	2795	1	cpp-107	73054	1	73054	1	cpp-107	79007	1	79007	1	ama1_D3-51	34668	1	34668	1	ama1_D3-51	84078	1	84078	1	ama1_D3-51	34668	1	34668	1	ama1_D3-51	84078	1	84078	1	No
064H	H08	064H-H08-adn_S88_L001_R1_001.fastq.gz	064H-H08-adn_S88_L001_R2_001.fastq.gz	064H-H08-plasma_S171_L001_R1_001.fastq.gz	064H-H08-plasma_S171_L001_R2_001.fastq.gz	cpmp-35	29346	1	29346	1	cpmp-56	2813	1	2813	1	cpp-127	62593	1	62593	1	cpp-107	90799	1	90799	1	NA	NA		NA		ama1_D3-51	82210	1	82210	1	ama1_D3-27	NA	1	NA	1	ama1_D3-51	82210	1	82210	1	Yes
064H	H16	NA	NA	064H-H16-plasma_S172_L001_R1_001.fastq.gz	064H-H16-plasma_S172_L001_R2_001.fastq.gz				0	1	cpmp-56	3148	1	3148					0		cpp-107	43898	1	43898					0		ama1_D3-51	99977	1	99977					0		ama1_D3-51	99977	1	99977	1
064H	H24	064H-H24-adn_S50_L001_R1_001.fastq.gz	064H-H24-adn_S50_L001_R2_001.fastq.gz	064H-H24-plasma_S173_L001_R1_001.fastq.gz	064H-H24-plasma_S173_L001_R2_001.fastq.gz	cpmp-31	207	0.46	453	3	NA	NA		0		cpp-52	798	0.52	1521	5	NA	NA		0		ama1_D3-16	2507	0.82	3043		ama1_D3-34	674	0.79	856	2	ama1_D3-16	2507	0.82	3043	5	ama1_D3-34	674	0.79	856	2	Yes
064H	H24					cpmp-74	162	0.36								cpp-48	406	0.27								ama1_D3-34	205	0.07			ama1_D3-16	182	0.21			ama1_D3-34	205	0.07			ama1_D3-16	182	0.21			Yes
064H	H24					cpmp-75	84	0.19								cpp-148	232	0.15								ama1_D3-6	171	0.06								ama1_D3-6	171	0.06								Yes
064H	H24															cpp-107	68	0.04								ama1_D3-51	124	0.04								ama1_D3-51	124	0.04								No
064H	H24															cpp-127	17	0.01								ama1_D3-27	36	0.01								ama1_D3-27	36	0.01								No
065H	H00	065H-H00-adn_S89_L001_R1_001.fastq.gz	065H-H00-adn_S89_L001_R2_001.fastq.gz	065H-H00-plasma_S174_L001_R1_001.fastq.gz	065H-H00-plasma_S174_L001_R2_001.fastq.gz	cpmp-36	4850	0.98	4926	2	cpmp-36	4767	0.98	4866	2	cpp-29	50496	0.9	55870	4	cpp-29	137827	0.89	154781	4	ama1_D3-6	32194	1	32194	1	ama1_D3-6	156812	1	156812	1	cpp-29	50496	0.9	55870	4	cpp-29	137827	0.89	154781	4	No
065H	H00					cpmp-32	76	0.02			cpmp-32	99	0.02			cpp-67	1919	0.03			cpp-67	7792	0.05													cpp-67	1919	0.03			cpp-67	7792	0.05			No
065H	H00															cpp-97	1735	0.03			cpp-97	4748	0.03													cpp-97	1735	0.03			cpp-97	4748	0.03			No
065H	H00															cpp-152	1720	0.03			cpp-152	4414	0.03													cpp-152	1720	0.03			cpp-152	4414	0.03			No
065H	H08	065H-H08-adn_S90_L001_R1_001.fastq.gz	065H-H08-adn_S90_L001_R2_001.fastq.gz	065H-H08-plasma_S175_L001_R1_001.fastq.gz	065H-H08-plasma_S175_L001_R2_001.fastq.gz	cpmp-36	5445	0.99	5519	2	cpmp-36	4838	0.98	4937	2	cpp-29	44953	0.9	50146	4	cpp-29	97427	0.9	108152	4	ama1_D3-6	28049	1	28049		ama1_D3-6	122934	1	122934	1	cpp-29	44953	0.9	50146	4	cpp-29	97427	0.9	108152	4	No
065H	H08					cpmp-32	74	0.01			cpmp-32	99	0.02			cpp-152	1769	0.04			cpp-67	5177	0.05													cpp-152	1769	0.04			cpp-67	5177	0.05			No
065H	H08															cpp-67	1760	0.04			cpp-97	2843	0.03													cpp-67	1760	0.04			cpp-97	2843	0.03			No
065H	H08															cpp-97	1664	0.03			cpp-152	2705	0.03													cpp-97	1664	0.03			cpp-152	2705	0.03			No
065H	H16	065H-H16-adn_S91_L001_R1_001.fastq.gz	065H-H16-adn_S91_L001_R2_001.fastq.gz	065H-H16-plasma_S176_L001_R1_001.fastq.gz	065H-H16-plasma_S176_L001_R2_001.fastq.gz	cpmp-36	1684	0.98	1720	2	cpmp-36	3992	0.98	4076	2	cpp-29	35991	0.9	39960	4	cpp-29	53412	0.93	57489	2	ama1_D3-6	32294	1	32294	1	ama1_D3-6	70225	1	70225	1	cpp-29	35991	0.9	39960	4	cpp-29	53412	0.93	57489	2	No
065H	H16					cpmp-32	36	0.02			cpmp-32	84	0.02			cpp-67	1957	0.05			cpp-67	4077	0.07													cpp-67	1957	0.05			cpp-67	4077	0.07			No
065H	H16															cpp-97	1025	0.03																		cpp-97	1025	0.03								No
065H	H16	065H-H16-adn_S91_L001_R1_001.fastq.gz	065H-H16-adn_S91_L001_R2_001.fastq.gz	065H-H16-plasma_S176_L001_R1_001.fastq.gz	065H-H16-plasma_S176_L001_R2_001.fastq.gz											cpp-152	987	0.02																		cpp-152	987	0.02								No
065H	H24	065H-H24-adn_S51_L001_R1_001.fastq.gz	065H-H24-adn_S51_L001_R2_001.fastq.gz	065H-H24-plasma_S177_L001_R1_001.fastq.gz	065H-H24-plasma_S177_L001_R2_001.fastq.gz	cpmp-36	4150	0.97	4296	2	cpmp-36	3041	0.97	3122	2	cpp-29	55483	0.94	58963	2	cpp-29	54847	0.92	59533	2	ama1_D3-6	41954	1	41954	1	ama1_D3-6	71457	1	71457	1	cpp-29	55483	0.94	58963	2	cpp-29	54847	0.92	59533	2	No
065H	H24					cpmp-32	146	0.03			cpmp-32	81	0.03			cpp-67	3480	0.06			cpp-67	4686	0.08													cpp-67	3480	0.06			cpp-67	4686	0.08			No
066H	H00	066H-H00-adn_S52_L001_R1_001.fastq.gz	066H-H00-adn_S52_L001_R2_001.fastq.gz	066H-H00-plasma_S178_L001_R1_001.fastq.gz	066H-H00-plasma_S178_L001_R2_001.fastq.gz	cpmp-23	4367	1	4367	1	cpmp-23	2703	1	2703	1	cpp-23	92320	1	92320	1	cpp-23	22330	1	22330	1	ama1_D3-6	79930	1	79930	1	ama1_D3-6	39643	1	39643	1	cpmp-23	4367	1	4367	1	cpmp-23	2703	1	2703	1	No
066H	H08	066H-H08-adn_S53_L001_R1_001.fastq.gz	066H-H08-adn_S53_L001_R2_001.fastq.gz	066H-H08-plasma_S179_L001_R1_001.fastq.gz	066H-H08-plasma_S179_L001_R2_001.fastq.gz	cpmp-23	1917	0.94	2050	2	cpmp-23	2601	1	2601	1	cpp-23	52209	1	52209	1	cpp-23	29356	1	29356	1	ama1_D3-6	39562	0.95	41653	2	ama1_D3-6	62481	1	62481	1	cpmp-23	1917	0.94	2050	2	cpmp-23	2601	1	2601	1	No
066H	H08					cpmp-11	133	0.06																		ama1_D3-34	2091	0.05								cpmp-11	133	0.06								Yes
066H	H24	066H-H24-adn_S33_L001_R1_001.fastq.gz	066H-H24-adn_S33_L001_R2_001.fastq.gz	NA	NA	cpmp-23	1104	1	1104					0		cpp-23	7065	0.13	7065	1				0		NA	NA		NA					0		cpmp-23	1104	1	1104	1				0		No
067H	H00	067H-H00-adn_S34_L001_R1_001.fastq.gz	067H-H00-adn_S34_L001_R2_001.fastq.gz	067H-H00-plasma_S180_L001_R1_001.fastq.gz	067H-H00-plasma_S180_L001_R2_001.fastq.gz	cpmp-74	1607	0.71	4526	4	cpmp-74	514	0.73	1406	4	cpp-148	46141	0.57	163008	8	cpp-148	7467	0.64	23310	4	ama1_D3-16	27084	0.66	81856	4	ama1_D3-16	11749	0.73	32242	4	cpp-148	46141	0.57	163008	4	cpp-148	7467	0.64	23310	2	No
067H	H00					cpmp-75	656	0.29			cpmp-75	189	0.27			cpp-48	21196	0.26			cpp-48	4188	0.36			ama1_D3-34 + 19	13844	0.34			ama1_D3-34	4372	0.27			cpp-48	21196	0.26			cpp-48	4188	0.36			No
067H	H00															cpp-55	7532	0.09																		cpp-55	7532	0.09								No
067H	H00															cpp-93	6635	0.08																		cpp-93	6635	0.08								No
067H	H00					cpmp-74	1607	0.71			cpmp-74	514	0.73			cpp-148	46141	0.57			cpp-148	7467	0.64			ama1_D3-16	27084	0.66			ama1_D3-16	11749	0.73			cpp-148	46141	0.57		4	cpp-148	7467	0.64		2	No
067H	H00					cpmp-75	656	0.29			cpmp-75	189	0.27			cpp-48	21196	0.26			cpp-48	4188	0.36			ama1_D3-34 + 19	13844	0.34			ama1_D3-34	4372	0.27			cpp-48	21196	0.26			cpp-48	4188	0.36			No
067H	H00															cpp-55	7532	0.09																		cpp-55	7532	0.09								No
067H	H00															cpp-93	6635	0.08																		cpp-93	6635	0.08								No
067H	H08	067H-H08-adn_S35_L001_R1_001.fastq.gz	067H-H08-adn_S35_L001_R2_001.fastq.gz	067H-H08-plasma_S181_L001_R1_001.fastq.gz	067H-H08-plasma_S181_L001_R2_001.fastq.gz	cpmp-74	1361	0.67	2027	2	cpmp-74	472	0.67	701	2	cpp-148	11923	0.62	19188	4	cpp-148	4805	0.58	8312	2	NA	NA		0		ama1_D3-34	7645	0.52	14738	2	cpp-148	11923	0.62	19188	4	cpp-148	4805	0.58	8312	2	No
067H	H08					cpmp-75	666	0.33			cpmp-75	229	0.33			cpp-48	6734	0.35			cpp-48	3507	0.42								ama1_D3-16	7093	0.48			cpp-55	6734	0.35			cpp-48	3507	0.42			No
067H	H08															cpp-65	299	0.02																		cpp-93	299	0.02								No
067H	H08															cpp-7	232	0.01																		cpp-48	232	0.01								No
067H	H16	067H-H16-swga_S36_L001_R1_001.fastq.gz	067H-H16-swga_S36_L001_R2_001.fastq.gz	067H-H16-plasma_S182_L001_R1_001.fastq.gz	067H-H16-plasma_S182_L001_R2_001.fastq.gz				0		cpmp-75	73	1	73	1	cpp-148	170243	0.99	172055	2	cpp-48	522	0.57	912	2				0		ama1_D3-16	194	1	194	1	cpp-148	170243	0.99	172055	2	cpp-48	522	0.57	912	2	No
067H	H16															cpp-49	1812	0.01			cpp-148	390	0.43													cpp-49	1812	0.01			cpp-148	390	0.43			Yes
067H	H16
